# Supplementary material for: Reported definitions of intraoperative hypotension in adults undergoing non-cardiac surgery under general anaesthesia: a review
Source: BMC Anesthesiol. 2022 Mar 11;22:69. doi: 10.1186/s12871-022-01605-9 (PMC8915500; doi:10.1186/s12871-022-01605-9)
Supplement: Supplementary file 2 — Additional file 2. Full dataset. [file 12871_2022_1605_MOESM2_ESM.xlsx]

## Sheet: FINAL
Title: Dataset
No	Exclude_cardiac	Exclude_cardiac_all	Author	Title	Year of publication	Country	Type of publication	Study design	Study setting	Setting description	Paediatric/Adult	Percentage female	Sample size	Patient recruitment period	ASA Score	Age	Average age	Gender	Type of surgery (broad)	Type of surgery (specific)	Type of anaesthesia	Type of IOH definition	Absolute IOH definition	Relative IOH definition	Relative IOH baseline definition	Duration	Method of BP measurement	IOH associated with poor postoperative outcome	Study follow-up period	Postoperative complications	Notes
1	1	1	Abecassis	Complications of living donor hepatic lobectomy - a comprehensive report	2012	United States (USA)	Journal paper	Prospective cohort	Multicentre	Multi-centre, 9 transplant centres	Adult	0.47	760	1 January 1998 - 31 August 2009		37.5 (10.0)	37.5	Mixed	Transplant	Living donor heaptic lobectomy	Unspecified	Absolute	SBP < 100mmHg				Not specified	Yes	3.4 years (retrospective), 1.8 years (prospective)	Postoperative morbidity
2	0	0	Abou Arab	Etomidate-induced hypotension: a pathophysiological approach using arterial elastance	2019	France	Journal paper	Prospective cohort	Single centre	University hospital	Adult	0.29	45	November 2016 - February 2017		63	63	Mixed	Cardiac	CABG, valve replacement, combined	General	Relative		SBP 15% from baseline	Pre-induction pressure		"Invasive, arterial line"	No	None
2	1	1	Ahmadi	A prospective study of antibiotic efficacy in preventing infection in reduction mammaplasty	2005	United States (USA)	Journal paper	Prospective RCT	Single centre		Adult		50	November 2000 - August 2001		34 (2)	34	Female	Plastic	Reduction mammaplasty	Unspecified	Absolute	SBP < 90mmHg for 10 minutes				Not specified	No	3 postoperative visits
3	1	1	Akarsu Ayazoglu	Effects of combined epidural analgesia with total intravenous anesthesia on risky patients underwent major abdominal surgery	2015	Turkey	Journal paper	Prospective RCT	Single centre	Single centre	Adult	0.28	60		ASA 3	69.5 (9.9)	69.5	Mixed	Abdominal	Oesophagogastric, hepatopancratobiliary, bowel	General + epidural	Relative		SBP 20% from baseline			"Invasive, arterial line"	No	None
4	1	1	Alcock	Perioperative myocardial necrosis in patients at high cardiovascular risk undergoing elective non-cardiac surgery	2012	Australia	Journal paper	Prospective cohort	Single centre	Single centre, university hospital	Adult	0.36	352	January 2011 - November 2011		72.2 (9.6)	72.2	Mixed	Vascular,Orthopaedic,General,Urology,Neurosurgery	Various	General (84%), spinal (15%), epidural (1%), nerve block (15%)	Absolute	SBP < 100mmHg			Timed duration (i.e. minutes)	"Non-invasive, intermittent"	Yes	None	Myocardial infarction,"Acute coronary syndrome, not MI"
6	1	1	Algarra	Intraoperative Secondary Insults During Orthopedic Surgery in Traumatic Brain Injury	2017	United States (USA)	Journal paper	Retrospective cohort	Single centre	trauma centre	Adult	0.32	78	1 January 2007 - 31 December 2011		41 (Range 18 - 81)	41	Mixed	Orthopaedic	Various	General	Absolute	SBP < 90mmHg				"Invasive, arterial line"	No			Severity measure: lowest absolute BP reading IOH Incidence: Surgery within 2 days of TBI 61% vs. 3-14 days after TBI 59%
7	1	1	Aloni	Morbidly obese patients are hemodynamically stable during laparoscopic surgery: A thoracic bioimpedance study	2006	Israel	Journal paper	Prospective cohort			Adult		60		ASA 1,ASA 2	40 (18)	40	Mixed	Bariatric,Abdominal	Elective laparoscopic weight reduction LapBand surgery, laparoscopic cholecystectomy	General	Absolute	MAP < 60mmHg			Number of episodes	"Non-invasive, intermittent"	No	None
8	1	1	Ambrus	Evaluation of Gastric Microcirculation by Laser Speckle Contrast Imaging During Esophagectomy	2017	Denmark	Journal paper	Prospective RCT	Single centre		Adult	0.2	45	23 October 2014 - 25 April 2016		64.5 (7.7)	64.5	Mixed	Abdominal	Ivor-Lewis Oesophagectomy	General + thoracic epidural	Absolute	MAP < 60mmHg				"Invasive, arterial line"	No	None		ASA Score reported 2.2 +/- 0.5
9	1	1	Anastasian	The effect of antihypertensive class on intraoperative pressor requirements during carotid endarterectomy	2011	United States (USA)	Journal paper	Prospective cohort	Single centre	Single centre	Adult		252			70.5 (9.4)	70.5		Vascular	Carotid endarterectomy	General	Relative		MAP 20% from baseline	The baseline arterial blood pressure was obtained by a nurse in the preoperative area on the day of surgery		"Non-invasive, intermittent"	No	None
10	1	1	Anderson	Incidence, risk factors, and clinical implications of post-operative delirium in lung transplant recipients	2018	United States (USA)	Journal paper	Retrospective cohort	Single centre	Single centre, university hospital	Adult	0.37	155	June 2013 - July 2016		61.6	61.6	Mixed	Thoracic,Transplant	Lung transplantation	General	Absolute	MAP < 60mmHg				"Invasive, arterial line"	Yes	12 months	Delirium	Numbers reported are the means of the medians, as Anderson only reported medians with IQR.
11	1	1	Atalan	Postoperative acute kidney injury in living donor liver transplantation recipients	2017	Turkey	Journal paper	Retrospective cohort	Single centre	Tertiary care, private hospital	Adult	0.39	220	September 2011 - March 2014		53.1	53.1	Mixed	Transplant	Living donor liver transplant	General	Absolute	MAP < 60mmHg			Timed duration (i.e. minutes)	Not specified	Yes	1 year	Acute kidney injury
12	1	1	Atalan	Postoperative acute kidney injury in living donor liver transplantation recipients	2017	Turkey	Journal paper	Retrospective cohort	Single centre		Adult	0.39	220	September 2011 - March 2014		53.1	53.1	Mixed	Transplant	Liver transplantation	General	Absolute	MAP < 60mmHg			Timed duration (i.e. minutes)	Not specified	Yes	7 days	Acute kidney injury
13	1	1	Aung	Acute kidney injury in hip fracture patients	2013	United Kingdom (UK)	Conference abstract	Retrospective cohort	Single centre	University hospital	Adult		145			82 (30-95)	82		Orthopaedic	Hip fracture repair	Unspecified	Absolute	SBP < 100mmHg; DBP < 60mmHg				Not specified	Yes		Acute kidney injury
14	1	1	Bakri	Spinal versus general anesthesia for Cesarean section in patients with sickle cell anemia	2015	Egypt	Journal paper	Prospective RCT	Single centre		Adult	1	40	not specified		28 (5)	28	Female	Gynaecology	Caesarean section	General + spinal	Absolute	SBP < 90mmHg				"Non-invasive, intermittent"	No			IOH Incidence: Spinal 25% vs. General 10%
15	1	1	Bala	Intraoperative Dexmedetomidine Maintains Hemodynamic Stability and Hastens Postoperative Recovery in Patients Undergoing Transsphenoidal Pituitary Surgery	2019	India	Journal paper	Prospective RCT	Single centre	Single centre	Adult	0.45	60		ASA 1,ASA 2	34.1 (12.6)	34.1	Mixed	Neurosurgery	Microscopic transsphenoidal pituitary tumour adenoma excision	General	Relative		MAP 20% from baseline for >1 minute			"Non-invasive, intermittent"	No	None
16	1	1	Balci	Incidence of Early Acute Kidney Injury in Lung Transplant Patients: A Single-Center Experience.	2017	Turkey	Journal paper	Retrospective cohort	Single centre	University hospital	Adult	0.37	30	March 2014 - August 2015		42.9 (14.6)	42.9	Mixed	Transplant	Lung transplant	General	Absolute	MAP < 70mmHg				Not specified	Yes	30 days	Acute kidney injury
17	1	1	Bari	Readmission following complex spine surgery in a prospective cohort of 679 patients - 2-years follow-up using the Spine AdVerse Event Severity (SAVES) system	2020	Denmark	Journal paper	Prospective cohort	Single centre		Adult	0.51	679	1 January 2013 - 31 December 2013	ASA 4,ASA 3,ASA 2,ASA 1	52.1 (21.8)	52.1	Mixed	Spinal	Complex spine surgery	Unspecified	Absolute	SBP < 85mmHg for >15 minutes			Timed duration (i.e. minutes)	Not specified	Yes	2 years	Hospital re-admission
18	1	1	Barone	Perioperative myocardial infarction in low-risk patients undergoing noncardiac surgery is associated with intraoperative hypotension	2002	United States (USA)	Journal paper	Retrospective case-control	Single centre	University hospital	Adult	0.45	22	1996 - 1999		74 (11)	74	Mixed	Other,Vascular,General,Orthopaedic	Various noncardiac surgery	Unspecified	Absolute	SBP < 100mmHg for >10 minutes			Timed duration (i.e. minutes)	Not specified	Yes		Myocardial infarction
19	1	1	Beck	Comparing the efect of positioning on cerebral autoregulation during radical prostatectomy: a prospective observational study	2020	Germany	Journal paper	Prospective cohort	Single centre	Single centre, tertiary care prostate cancer clinic	Adult	0	189	June 2015 - March 2016	ASA 2,ASA 3,ASA 1	63 (45 - 76)	63	Male	Urology	Elective radical prostatectomy (open retropubic radical prostatectomy or robot-assisted radical prostatectomy)	General	Relative,Absolute	MAP < 65mmHg >5 min minutes	MAP 20% from baseline >5 minutes	Before anesthesia induction, three blood pressure values were obtained by repeated oscillometric measurement in three-minute intervals with the patient in the supine position. The baseline blood pressure was calculated as the mean of these three initial measurements.		"Invasive, arterial line"	No	None		Data presented are mean of medians, as data was reported as median (IQR)
20	1	1	Beecham	Hypotension during hip fracture surgery and postoperative morbidity	2020	Ireland {Republic}	Journal paper	Retrospective cohort	Single centre	University Hospital	Adult	0.75	52	1 January 2017 - 30 June 2017	ASA 1,ASA 2,ASA 3,ASA 4	77.9 (12.9)	77.9	Mixed	Orthopaedic	Hip surgery (various)	General + spinal	Absolute,Relative	MAP < 75mmHg; MAP < 55mmHg	SBP 20% from baseline	Two baselines used: 1) initial measurement when patient presented with hip fracture; 2) pre-induction pressure	"Time weighted average (i.e. area under curve (AUC), threshold (AUT))"	"Invasive, arterial line"	Yes	30 days	Myocardial infarction,All-cause mortality,Postoperative respiratory complication,Postoperative cardiocirculatory complication,Surgical site infection,In-hospital mortality,Acute kidney injury,Postoperative cognitive dysfunction,Delayed wound healing,Admission to ICU,Ischaemic brain lesion,Postoperative morbidity	Study tested 4x definitions of IOH to see which was correlated with worse outcomes. Definitions: 1) Cumulative time systemic arterial pressure (SAP) 20% from initial measurement when patient presented with Dx of hip fracture. 2) Cumulative time SAP 20% from last SAP measurement prior to induction. 3) Cumulative time MAP < 75mmHg. 4) Cumulative time MAP < 55mg.
21	1	1	Benes	Continuous non-invasive monitoring improves blood pressure stability in upright position: randomized controlled trial	2015	Czech Republic	Journal paper	Prospective RCT	Single centre	University hospital	Adult	0.58	40	October 2012 - April 2013	ASA 1,ASA 2,ASA 3	58 (13)	58	Mixed	General,Head and neck (ENT)	Thyroid gland surgery	General	Relative,Absolute	MAP < 60mmHg	SBP 20% from baseline; SBP 30% from baseline	Patient's chronic value reported by general practitioner in the preoperative assessment or known by the patient, increased by 10mmHg to account for head perfusion level during upright position	Timed duration (i.e. minutes),Number of episodes	"Non-invasive, intermittent","Non-invasive, continuous"	No
22	1	1	Bennett	Postoperative acute kidney injury in lung transplant recipients	2019	Italy	Journal paper	Retrospective cohort	Single centre	Single centre	Adult	0.38	135	July 2001 - December 2016		51.2 (12.2)	51.2	Mixed	Thoracic,Transplant	Unilateral or bilateral lung transplantation	Unspecified	Absolute	SBP < 90mmHg					Yes	1 year	Acute kidney injury,All-cause mortality	Defined significant arterial hypotension as SBP < 90mmHg, or need for vasoactive medications to maintain this level of tension
23	1	1	Bijker	Intraoperative hypotension and 1-year mortality after noncardiac surgery.	2009	Netherlands	Journal paper	Prospective cohort	Single centre	Single centre, university hospital	Adult	0.48	1705	February 2002 - February 2003	ASA 4,ASA 3,ASA 2,ASA 1	52 (15.8)	52	Mixed	General,Vascular	Various	General (71.9%), regional (11.8%), general + regional (16.3%)	Absolute,Relative	SBP < 100, 90, 80, 70mmHg or MAP < 70, 60, 50, 40mmHg, for >1, 5, 10 minutes	SBP 10% from baseline, SBP 20% from baseline, SBP, 30% from baseline, SBP 40% from baseline or MAP 10% from baseline, MAP 20% from baseline, MAP 30% from baseline, MAP 40% from baseline, for >1 minute, for >5 minutes, for >10 minutes		Timed duration (i.e. minutes)	Not specified	Yes	1 year	All-cause mortality	Verbatim definition: Intraoperative hypotension was defined as the duration that the blood pressure was below an a priori designated threshold value. The thresholds were selected from a previously conducted review study according to those most commonly used in the literature. We selected four systolic blood pressure thresholds (100, 90, 80, and 70 mmHg), four mean blood pressure thresholds (70, 6…
24	1	1	Birch	Intrathoracic pressure regulation to treat intraoperative hypotension: A phase II pilot study	2015	United States (USA)	Journal paper	Prospective cohort	Single centre	University hospital	Adult	0.87			ASA 2,ASA 1,ASA 3	57.8 (14.5)	57.8	Mixed	General,Abdominal,Gynaecology	Elective abdominal or pelvic surgery	General	Absolute,Relative	SBP < 90mmHg, at least 10 minutes following induction of anaesthesia	SBP 20% from baseline, at least 10 minutes following induction of anaesthesia	Pre-induction value		Not specified	No
25	1	1	Boccara	Monitoring of end-tidal carbon dioxide partial pressure changes during infrarental aortic cross-clamping: A non-invasive method to predict unclamping hypotension	2001	France	Journal paper	Prospective cohort	Single centre		Adult	0.09	33			64.5 (45 - 76)	64.5	Mixed	Vascular	Infrarenal aortic abdominal aneurysm repair by aorto-aortic prothetic bypass	General	Absolute	SBP < 90mmHg				"Invasive, arterial line"	No
26	1	1	Bonavia	Angiotensin axis blockade, acute kidney injury, and perioperative morbidity in patients undergoing colorectal surgery: A retrospective cohort study.	2019	United States (USA)	Journal paper	Retrospective cohort	Single centre	Single centre, tertiary care academic medical centre	Adult	0.47	1020	January 2011 - November 2016	ASA 1,ASA 2,ASA 3,ASA 4,ASA 5	-9	-9	Mixed	Colorectal	Various. Laparoscopic/open. Segmental resection, total abdominal colectomy, ileocolectomy, abdominal perineal resection.	General, general + epidural (14%)	Absolute	SBP < 80mmHg				Not specified	Yes	30 days	Prolonged LOS,All-cause mortality,Hospital re-admission,Acute kidney injury
27	1	1	Bonhomme	Acid-base Status and Hemodynamic Stability During Propofol and Sevoflurane-based Anesthesia in Patients Undergoing Uncomplicated Intracranial Surgery	2008	Belgium	Journal paper	Prospective RCT	Single centre		Adult	0.61	61		ASA 1,ASA 2,ASA 3	53 (18)	53	Mixed	Neurosurgery	Intracranial (supratentorial and infratentorial) surgery	General	Absolute	MAP < 60mmHg				"Invasive, arterial line"	No	None		Not explicitly stated. Implied by MAP 60-90mmHg range during surgery. Incidence is that given for hypotension/bradycardia.
28	1	1	Bonnet	Can routine perioperative haemodynamic parameters predict postoperative morbidity after major surgery?	2020	Ireland {Republic}	Journal paper	Retrospective cohort	Single centre	Single centre	Adult	0.68	50	January 2019 - June 2019	ASA 2,ASA 3,ASA 4	70.1 (7.0)	70.1	Mixed	Thoracic,Abdominal,Other	Various	General (48%), regional (16%), general + regional (18%)	Absolute	SBP < 100mmHg, MAP < 75mmHg, MAP < 55mmHg			Timed duration (i.e. minutes)	Not specified	Yes	30 days	Prolonged LOS,Postoperative morbidity
29	1	1	Brinkman	Acute Kidney Injury in Patients Undergoing Open Abdominal Aortic Aneurysm Repair: A Pilot Observational Trial	2015	Canada	Journal paper	Prospective cohort	Single centre		Adult	0.35	40	September 2011 - January 2013	ASA 3,ASA 1,ASA 2	69.2 (9.4)	69.2	Mixed	Vascular	Elective open repair of infrarenal abdominal aortic aneurysm	General	Absolute	MAP < 65mmHg			Timed duration (i.e. minutes),"Time weighted average (i.e. area under curve (AUC), threshold (AUT))"	"Invasive, arterial line"	Yes	7 days	Acute kidney injury
30	1	1	Brown	Hemodynamically "stable" patients with peritonitis after penetrating abdominal trauma: identifying those who are bleeding	2005	United States (USA)	Journal paper	Prospective cohort	Single centre	University hospital	Adult	0.07	139	January 2003 - December 2004		29 (10)	29	Mixed	Trauma	Exploratory laparotomy	Unspecified	Absolute	SBP < 90mmHg for >5 minutes			Timed duration (i.e. minutes)	Not specified	No
31	0	0	Casalino	High thoracic epidural anesthesia in cardiac surgery: Risk factors for arterial hypotension	2006	United States (USA)	Journal paper	Retrospective cohort	Single centre	Single centre	Adult	0.29	144	1 April 2004 - 31 January 2005		68.4 (9.3)	68.4	Mixed	Cardiac	Coronary artery bypass graft, aortic valve replacement, combined coronary artery bypass graft and aortic valve replacement	General + epidural	Absolute,Relative	MAP < 60mmHg for >5 minutes	MAP 30% from baseline			"Invasive, arterial line"	No	None		Verbatim definition: Mean absolute blood pressure value (interpreted as MAP)
32	1	1	Castanheira	Chronic utilization of agents acting on the renin-angiotensin system and intraoperative arterial pressure	2013	Portugal	Journal paper	Retrospective cohort	Single centre	university hospital	Adult	0.66	756	1 September 2008 - 1 September 2009	ASA 1,ASA 2,ASA 3,ASA 4	52.8 (15.1)	52.8	Mixed			General +/- regional	Absolute	SBP < 85mmHg				Not specified	No
33	1	1	Chang	High pre-operative urinary norepinephrine is an independent determinant of peri-operative hemodynamic instability in unilateral pheochromocytoma/paraganglioma removal	2014	China	Journal paper	Prospective cohort	Single centre		Adult	0.61	66	January 1998 - September 2013		48.3 (16.6)	48.3	Mixed	Abdominal	Unilateral or single phaeochromocytoma or paraganglioma removal	General	Absolute	SBP < 90mmHg and/or MAP < 60mmHg for >10 minutes				"Invasive, arterial line"	No
34	1	1	Chen	Dexmedetomidine aggravates hypotension following mesenteric traction during total gastrectomy: a randomized controlled trial	2020	China	Journal paper	Prospective RCT	Single centre	Single centre	Adult	0.27	71	January 2018 - May 2018	ASA 1,ASA 2	60.0 (5.1)	60	Mixed	Abdominal	Elective open total gastrectomy	General	Absolute,Relative	SBP < 90mmHg	SBP 30% from baseline		Timed duration (i.e. minutes)	"Invasive, arterial line"	No	None		Verbatim definition: systolic blood pressure (SBP) was below 70% of the baseline value or below 90 mm Hg Hypotension in the context of mesenteric tract syndrome
35	1	1	Chen	Impact of non invasive and beat-to-beat arterial pressure monitoring on intraoperative hemodynamic management	2012	United States (USA)	Journal paper	Prospective cohort	Single centre	University hospital	Adult	0.52	25		ASA 3,ASA 2,ASA 1	52 (19)	52	Mixed	Abdominal,Orthopaedic	Various	General	Relative		SBP 20% from baseline		Timed duration (i.e. minutes),Number of episodes	"Non-invasive, continuous","Non-invasive, intermittent"	No	None
36	1	1	Chen	Predictors of Intraoperative Pressure Injury in Patients Undergoing Major Hepatobiliary Surgery	2017	China	Journal paper	Retrospective cohort	Single centre	Military academic medical centre	Adult	0.31	803	October 2015 - October 2016	ASA 3,ASA 2	59 (15-79)	59	Mixed	Abdominal,General	Whipple procedure, hepatectomy, radical resection of bile duct carcinoma	General	Absolute	DBP < 60mmHg			Number of episodes	Not specified	Yes	2 days	Pressure injury
37	1	1	Cheung	Predictors of Intraoperative Hypotension and Bradycardia	2015	Canada	Journal paper	Prospective cohort	Multicentre	Multicentre, 3 North American university hospitals	Adult	0.66	193	September 2000 - December 2006		67.6 (11.3)	67.6	Mixed	General,Neurosurgery,Orthopaedic,Gynaecology,Other,Vascular	Various	General (69.4%), regional (23.3%), general + regional (7.3%)	Absolute,Relative	SBP < 90mmHg for >5 minutes	MAP 35% from baseline	Initial reading in the operating room		"Non-invasive, intermittent","Invasive, arterial line"	Yes	None	Stroke or TIA,Myocardial infarction,"Acute coronary syndrome, not MI",Postoperative cardiocirculatory complication,All-cause mortality	Hypotension definition: SBP < 90mmHg for >5 minutes; or 35% decrease in the mean arterial blood pressure (difference between the initial reading in the operating room and the nadir of blood pressure during the operative period); or Use of vasoactive agents to treat blood pressure
38	1	1	Chiesa	Spinal cord ischemia after elective stent-graft repair of the thoracic aorta	2005	Italy	Journal paper	Prospective cohort	Single centre	Single centre	Adult	0.17	103	June 1999 - December 2004		70.1 (7.7)	70.1	Mixed	Vascular	Elective thoracic endovascular aortic repair	General (49%), spinal (46%), local (6%)	Absolute	MAP < 70mmHg (lowest)					Yes	34(14) months	Spinal cord ischaemia
39	1	1	Choi	Pre-anaesthesia ultrasonography of the subclavian/infraclavicular axillary vein for predicting hypotension after inducing general anaesthesia: A prospective observational study.	2020	Korea South	Journal paper	Prospective cohort	Single centre	University hopspital	Adult	0.47	77	2017-10-14	ASA 1,ASA 2,ASA 3	55.9 (14.3)	55.9	Mixed	General	Laparoscopic cholecystectomy	General	Absolute,Relative	MAP < 65mmHg	MAP 30% from baseline	Pre-induction pressure		"Non-invasive, intermittent","Invasive, arterial line"	No	None		"The trial was registered with the Clinical Trial Registry of Korea (registration number, KCT0002457) on 8 September 2017. The first patient was enrolled on 14 October 2017 and written informed consent was obtained from all eligible patients." - There is no end date provided for the patient recruitment period.
40	1	1	Chong	Impact of Cardio-Pulmonary and Intraoperative Factors on Occurrence of Cerebral Infarction After Early Surgical Repair of the Ruptured Cerebral Aneurysms	2008	Korea South	Journal paper	Retrospective cohort	Single centre	Single centre	Adult	0.7	398	July 1999 - June 2005		55.7	55.7	Mixed	Neurosurgery	Microsurgical procedures for aneurysms	General	Absolute,Relative		SBP 30mmHg from baseline for >15 minutes, despite pressor agents or fluid therapy; SBP 20% from baseline for >15 minutes despite pressor agents or fluid therapy	Initial systolic pressure		"Non-invasive, intermittent","Invasive, arterial line"	Yes	None	Stroke or TIA
41	1	1	Chung	A comparison of anaesthesia using remifentanil combined with either isoflurane, enflurane or propofol in patients undergoing gynaecological laparoscopy, varicose vein or arthroscopic surgery	2000	Canada	Journal paper	Retrospective RCT	Multicentre	-9	Adult	0.7	854		ASA 1,ASA 2,ASA 3	37	37	Mixed	Vascular,Gynaecology,Orthopaedic	Gynaecological laparoscopy, Varicose vein surgery, Arthroscopic surgery	General	Absolute	SBP < 80mmHg for >1 minute				Not specified	No			I was unable to include the standard deviation information for the ages as they were given as a mean and range. According to table 5, there were 32 incidents of hypotension, which out of 854 gives an incidence of 3.7%. However, in results, it states that "there were no differences between the three treatment groups in the incidence of intraoperative hypotension (6-7%)." In this case, I added the …
42	1	1	Chung	Labetalol pretreatment reduces blood pressure instability during surgical resection of pheochromocytoma	2006	Taiwan	Journal paper	Prospective RCT	Single centre		Adult	0.58	26	June 1992 - December 2001		42.3 (12.0)	42.3	Mixed	Abdominal	Surgical resection of phaeochromocytoma	General	Absolute	SBP < 90mmHg				Not specified	No	24 hours
43	1	1	Coburn	Randomized controlled trial of the haemodynamic and recovery effects of xenon or propofol anaesthesia	2005	Germany	Journal paper	Prospective RCT	Single centre	Single centre, university hospital	Adult	0.53	160		ASA 1,ASA 2	37.9 (18-60)	37.9	Mixed	Other	Elective surgery	General	Relative		SBP 20% from baseline			"Non-invasive, intermittent"	No	None		Duration of surgery is actually duration of anaesthesia
44	1	1	Collange	Early detection of gut ischemia-reperfusion injury during aortic abdominal aneurysmectomy: a pilot, observational study	2013	United States (USA)	Journal paper	Prospective cohort	Single centre		Adult		18	January 2002 - September 2002		70 (2)	70		Vascular	Elective aortic aneurysm surgery	General	Absolute	SBP < 90mmHg			Timed duration (i.e. minutes),Number of episodes	"Invasive, arterial line"	Yes		Gut ischaemia-reperfusion injury
45	1	1	Condron	A prospective study of the pathophysiology of carcinoid crisis.	2019	United States (USA)	Journal paper	Prospective cohort	Single centre		Adult	0.61	46	2015 - 2017		63	63	Mixed	Abdominal,General	Debulking of hepatic metastases, prophylactic cholecystectomy, resection of a mesenteric nodal mass, resection of small bowel primary	General	Absolute	SBP < 80mmHg			Timed duration (i.e. minutes)	"Invasive, arterial line"	No	None
46	1	1	Coutrot	Noninvasive continuous detection of arterial hypotension during induction of anaesthesia using a photoplethysmographic signal: proof of concept	2019	France	Journal paper	Prospective cohort	Single centre	Single centre	Adult	0.64	61	November 2014 - May 2015	ASA 1,ASA 3,ASA 2	54 (39, 64)	54	Mixed	Neurosurgery	Elective neuroradiological procedures	General	Relative		MAP 20% from baseline			"Non-invasive, intermittent","Non-invasive, continuous"	No	None
47	1	1	Crowther	The relationship between pre-operative hypertension and intra-operative haemodynamic changes known to be associated with postoperative morbidity	2018	South Africa	Journal paper	Prospective cohort	Multicentre	Multicentre, seven public sector, government-funded hospitals	Adult	0.62	324		ASA 1,ASA 2,ASA 3,ASA 4	49 (16)	49	Mixed	Other	Elective non-cardiac, non-obstetric	General	Absolute	MAP < 55mmHg >1 min; MAP < 55mmHg >20 min				Not specified	No	None		Definition based on Walsh 2013 (Walsh M, Devereaux PJ, Garg AX, et al. Relationship between intraoperative mean arterial pressure and clinical outcomes after noncardiac surgery. Anesthesiology 2013; 119: 507–15.)
48	1	1	Czerny	Mechanisms of Symptomatic Spinal Cord Ischemia After TEVAR: Insights From the European Registry of Endovascular Aortic Repair Complications (EuREC)	2012	Switzerland	Journal paper	Prospective cohort	Single centre	university hospital	Adult	0.24	63			70 (64 - 75)	70	Mixed	Vascular	Thoracic endovascular aortic repair	General	Absolute	SBP < 60 mmHg for >5 minutes				"Invasive, arterial line"	Yes		Spinal cord ischaemia
49	1	1	Dai	A retrospective cohort analysis for the risk factors of intraoperative hypotension	2020	China	Journal paper	Retrospective cohort	Single centre		Adult	0.53	5864	1 June 2016 - 31 July 2016	ASA 4,ASA 5,ASA 3,ASA 2,ASA 1	-9	-9	Mixed	Neurosurgery,Gynaecology,General,Urology,Ophthalmology,Head and neck (ENT),Orthopaedic,Plastic,Thoracic,Other	Various	General, general + intrathecal, general + nerve block, intrathecal	Absolute,Relative	SBP < 90mmHg for >10 minutes	SBP 20% from baseline for >10 minutes	BP measured before induction of anaesthesia	Timed duration (i.e. minutes)	"Non-invasive, intermittent","Invasive, arterial line"	Yes		Acute kidney injury,Myocardial infarction,Coma,Acute lung injury,Acute heart failure,Acute respiratory distress syndrome (ARDS)
50	1	1	Davidovic	Open Repair of AAA in a High Volume Center	2017	Serbia	Journal paper	Prospective cohort	Single centre		Adult	0.88	450	1 January 2013 - 20 September 2014		66.27 (7.24)	66.27	Mixed	Vascular	Elective repair of abdominal aortic aneurysm	General	Absolute	SBP < 100mmHg				Not specified	No
51	1	1	Davies	Ability of an Arterial Waveform Analysis–Derived Hypotension Prediction Index to Predict Future Hypotensive Events in Surgical Patients	2020	United Kingdom (UK)	Journal paper	Retrospective cohort	Multicentre	teaching hospital	Adult		255	1 November 2016 - 1 January 2018		68 (13)	68	Mixed	Abdominal,Vascular,Cardiac	Various, major abdominal, vascular or off-pump coronary artery bypass surgery	General	Absolute,Relative	MAP < 65mmHg for >1 minute			Timed duration (i.e. minutes),"Time weighted average (i.e. area under curve (AUC), threshold (AUT))"	"Invasive, arterial line"	No
52	1	1	De Castro	Target-controlled infusion for remifentanil in vascular patients improves hemodynamics and decreases remifentanil requirement	2003	United States (USA)	Journal paper	Retrospective cohort	Single centre		Adult	0.2	46		ASA 2,ASA 3	69 (8)	69	Mixed	Vascular	Carotid endarterectomy	General	Absolute	SBP < 80mmHg for >1 minute			Timed duration (i.e. minutes)	"Invasive, arterial line"	No
53	0	0	De La Hoz	Phenotyping anesthesiology providers for hypotension episodes during coronary artery bypass surgery	2018	United States (USA)	Conference abstract	Retrospective cohort	Single centre		Adult		2617	January 2008 - June 2016		-9	-9		Cardiac	Coronary artery bypass grafting	Unspecified	Absolute	MAP < 60mmHg; SBP < 95mmHg			Timed duration (i.e. minutes)	Not specified	No
54	0	0	De Roock	Impact of preoperative risk on the association between hypotension and mortality after cardiac surgery	2019	Netherlands	Journal paper	Retrospective cohort	Single centre		Adult			November 2009 - March 2015		-9	-9		Cardiac		Unspecified	Absolute	MAP < 55mmHg; MAP < 65mmHg				Not specified	Yes		All-cause mortality
55	1	1	De Tommasi	Transphenoidal surgery without steroid replacement in patients with morning serum cortisol below 9 mug/dl (250 Nmol/l)	2012	Canada	Journal paper	Retrospective case-control	Single centre		Adult	0.49	45	2000 - 2011		50.7	50.7	Mixed	Neurosurgery	Transsphenoidal surgery	General	Absolute	SBP < 90mmHg; DBP < 60mmHg				Not specified	No	18.44 months (1 - 81 months)
56	1	1	Dessain	Evaluation of current practice with regard to the maintenance of intraoperative arterial pressure	2014	United Kingdom (UK)	Conference abstract	Prospective cohort		-9	Adult	0.2	15			81.5 (59-95)	81.5	Mixed	Orthopaedic	Fractured neck of femur repair	General, neuraxial block	Relative		MAP 20% from baseline	Preoperative pressure	Timed duration (i.e. minutes),"Time weighted average (i.e. area under curve (AUC), threshold (AUT))"	Not specified	No
57	1	1	Dikstein	The value of the pulse oximeter in the prediction of beach chair position induced hypotension during shoulder surgery	2017	United States (USA)	Conference abstract	Prospective cohort	Single centre		Adult	0.42	42			53 (15)	53	Mixed	Orthopaedic	Arthroscopic and open shoulder procedures	General	Absolute,Relative	SBP < 90mmHg	MAP 25% from baseline; or use of pressors	Pre-induction BP		"Non-invasive, intermittent"	No			Hypotension due to beach chair position (BCP)
58	1	1	Dony	Common clinical thresholds of intraoperative hypotension and 30-day mortality following surgery: A retrospective cohort study	2020	Belgium	Journal paper	Retrospective cohort	Multicentre		Adult	0.6	11304		ASA 5,ASA 4,ASA 2,ASA 3,ASA 1	50.6 (18.4)	50.6	Mixed	Orthopaedic,Abdominal,Gynaecology,Urology,Neurosurgery,Maxillofacial,Vascular,Head and neck (ENT),Plastic,Cardiac,Ophthalmology,Other	Various, including cardiac off-pump	Unspecified	Absolute,Relative	SBP < 80mmHg; MAP < 60 mmHg	SBP 20% from baseline	Last blood pressure value before admission to the operating theatre	Number of episodes,"Time weighted average (i.e. area under curve (AUC), threshold (AUT))",Timed duration (i.e. minutes)	"Non-invasive, intermittent","Invasive, arterial line"	Yes	30 days	All-cause mortality	Incidence SBP < 80mmHg: 36.3% MAP < 60mmHg: 35% SBP 20% from baseline: 66.3%
59	1	1	Doronzio	Postoperative delirium after propofol-based or desflurane-based anesthesia in patients undergone spine surgery: A double-blind, prospective, randomized, controlled clinical trial (the Pinocchio II trial)	2010	Italy	Conference abstract	Prospective RCT			Adult		86			-9	-9		Spinal	Spine surgery	General	Absolute	MAP < 55mmHg for >5 minutes				Not specified	No
60	1	1	Durmans-Nizard	Thoracic Epidural Analgesia With Levobupivacaine Reduces Remifentanil and Propofol Consumption Evaluated by Closed-Loop Titration Guided by the Bispectral Index: A Double-Blind Placebo-Controlled Study	2017	France	Journal paper	Prospective RCT	Single centre		Adult	0.42	38	February 2008 - December 2010	ASA 3,ASA 2,ASA 1	59.5	59.5	Mixed	Thoracic	Posterolateral thoracotomy for lung resection	General + thoracic epidural	Relative		SBP 20% from baseline			Not specified	No
61	1	1	Ehsanian	Exploration of surgical blood pressure management and expected motor recovery in individuals with traumatic spinal cord injury	2020	United States (USA)	Journal paper	Retrospective cohort	Single centre	Single centre	Adult	0.32	25	May 2013 - September 2015		42.4 (17.7)	42.4	Mixed	Spinal	Spinal stabilisation surgery	Unspecified	Absolute	MAP < 70mmHg			Timed duration (i.e. minutes)	"Invasive, arterial line"	Yes		Quality of recovery
62	1	1	El Hor	Impact of Entropy Monitoring on Volatile Anesthetic Uptake	2012	Belgium	Journal paper	Prospective RCT	Single centre	Single centre	Adult	0.32	50	June 2006 - October 2009	ASA 2,ASA 3	62.5 (15.4)	62.5	Mixed	Colorectal	Elective laparoscopic rectosigmoidectomy	General	Relative		MAP 20% from baseline			"Non-invasive, continuous"	No	None
63	1	1	Ellis	Association between preoperative hydration status and acute kidney injury in patients managed surgically for kidney tumours	2018	Australia	Journal paper	Retrospective cohort	Single centre	university hospital	Adult	0.39	184	1 June 2013 - 1 April 2017	ASA 1,ASA 2,ASA 3,ASA 4,ASA 5	-9	-9	Mixed	Urology	nephrectomy	General	Absolute	MAP < 60mmHg for >5 minutes				"Invasive, arterial line","Non-invasive, intermittent"	No
64	1	1	Enoki	Effect of hypercapnia on arterial hypotension after induction of anaesthesia.	2005	Japan	Journal paper	Prospective case-control			Adult	0.6	48		ASA 2,ASA 1	53 (15)	53	Mixed		Various elective surgery	General	Absolute	SBP < 100mmHg at 15 minutes after intubation				"Non-invasive, intermittent"	No	None
65	1	1	Fang	Ultrasound-guided preoperative single-dose erector spinae plane block provides comparable analgesia to thoracic paravertebral block following thoracotomy: a single center randomized controlled double-blind study	2019	China	Journal paper	Prospective RCT	Single centre	Single centre	Adult	0.55	91	May 2018 - October 2018	ASA 1,ASA 2	60.54 (9.66)	60.54	Mixed	Thoracic	Wedge resection, segmentectomy, lobectomy	General + nerve block (ESPB or TPVB)	Relative		MAP 20% from baseline			"Non-invasive, intermittent"	No	48 hours
66	1	1	Fassaert	Efect of Phenylephrine and Ephedrine on Cerebral (Tissue) Oxygen Saturation During Carotid Endarterectomy (PEPPER): A Randomized Controlled Trial	2019	Netherlands	Journal paper	Prospective RCT	Single centre	Single centre, university hospital (tertiary referral medical centre)	Adult	0.34	29	October 2012 - September 2013		72 (8)	72	Mixed	Vascular	Elective carotid endarterectomy	General	Relative		MAP 20% from baseline	Measured noninvasive BP on upper arm, ipsilateral to operation side, on the ward 1 day before surgery		"Invasive, arterial line"	No	None
67	0	0	Fattouch	Inhaled Prostacyclin, Nitric Oxide, and Nitroprusside in Pulmonary Hypertension After Mitral Valve Replacement	2005	Italy	Journal paper	Prospective RCT	Single centre	university hospital	Adult	0.55	58			63 (8)	63	Mixed	Cardiac	Mitral Valve Replacement	General	Absolute,Relative	SBP < 90mmHg despite the administration of 15mL/kg colloid	SBP 25% from baseline despite the administration of 15mL/kg colloid			Not specified	No			IOH defined as "systemic arterial pressure" - likely referring to SBP - however MAP is the reported BP measurement throughout
68	1	1	Feezor	Risk factors for perioperative stroke during thoracic endovascular aortic repairs (TEVAR)	2007	United States (USA)	Journal paper	Retrospective cohort	Single centre		Adult	0.31	196	September 2000 - December 2006		68.6 (13.5)	68.6	Mixed	Vascular	Thoracic endovascular aortic repair	General (66.3%), local/regional (32.7%)	Absolute	SBP < 80mmHg				Not specified	Yes		Stroke or TIA
69	0	0	Fernandes	Machine Learning Models with Preoperative Risk Factors and Intraoperative Hypotension Parameters Predict Mortality After Cardiac Surgery	2020	United States (USA)	Journal paper	Retrospective cohort	Single centre		Adult	0.3	5015	January 2008 - June 2016		66.88 (11.77)	66.88	Mixed	Cardiac	Coronary artery bypass grafting,	General	Absolute	MAP < 65mmHg			"Time weighted average (i.e. area under curve (AUC), threshold (AUT))"	"Invasive, arterial line"	No	30 days
70	1	1	Findlay	Fast track anesthesia for liver transplantation reduces postoperative ventilation time but not intensive care unit stay	2002	United States (USA)	Journal paper	Prospective RCT	Single centre		Adult	0.4	77	November 1998 - November 2000		52.1 (22-68)	52.1	Mixed	Transplant	Liver transplantation	General	Relative		SBP 30% from baseline	Preanaesthetic induction value	Timed duration (i.e. minutes)	Not specified	No
71	1	1	Fragen	Is an Infusion Pump Necessary to Safely Administer Remifentanil?	2000	United States (USA)	Journal paper	Prospective RCT	Single centre	University Hospital	Adult	0.4	40	Not specified	ASA 1,ASA 2	42.8 (13.6) (Range 18 - 65)	42.8	Mixed	Orthopaedic	Knee Arthroscopy	General	Absolute	SBP < 80mmHg				Not specified	No	1 hour		IOH Incidence: Remifentanil via NaCl Bag: 30% vs. Remifentanil via Infusion Pump: 35%
72	1	1	Frey	β2-Adrenoceptor gene variants affect vasopressor requirements in patients after thoracic epidural anaesthesia	2014	Germany	Journal paper	Prospective cohort	Single centre	Single centre	Adult	0.42	93	2 April 2009 - 23 August 2011	ASA 3,ASA 2,ASA 1	63 (34-83)	63	Mixed	Abdominal	hepatectomy, liver resection, gastrectomy, and Whipple's operation	General + thoracic epidural	Absolute	MAP < 70mmHg				"Invasive, arterial line"	No	None
73	1	1	Fujisawa	Potential influence of intraoperative hypotensive episodes on postoperative recurrence and survival in patients with complete resection of esophageal cancer	2012	Japan	Conference abstract	Retrospective cohort	Single centre		Adult		53	March 2006 - December 2007		-9	-9		General	Resection of oesophageal cancer	General + epidural	Absolute	SBP < 70mmHg				Not specified	Yes	1 year	1-year mortality
74	1	1	Fumagalli	Intra-operative hypotensive episodes may be associated with post-operative esophageal anastomotic leak	2016	Italy	Journal paper	Prospective cohort	Single centre		Adult	0.2	84	March 2012 - November 2013	ASA 1,ASA 2,ASA 3,ASA 4	63 (10)	63	Mixed	Head and neck (ENT),General	Oesophagectomy	General	Relative		SBP 30% from baseline for >5 minutes		Timed duration (i.e. minutes)	Not specified	Yes		Anastomotic leakage
75	1	1	Futier	Effect of individualized vs standard blood pressure management strategies on postoperative organ dysfunction 6among high-risk patients undergoing major surgery: A randomized clinical trial	2017	France	Journal paper	Prospective RCT	Multicentre	Multi-centre, 9 university and non-university hospitals	Adult	0.15	292	4 December 2012 - 28 August 2016	ASA 4,ASA 3,ASA 2	70 (7)	70	Mixed	Abdominal,Other	Various	General (56.5%), general + epidural (43.5%)	Absolute,Relative	SBP < 80mmHg	SBP 40% from baseline	Use of resting blood pressure				30 days		Two treatment groups - one had individualised treatment within +/- 10% of reference value using continuous norepinephrine infusion.
76	1	1	Gadsden	Anesthetic technique and hypotension during hip fracture repair: A retrospective study of 2916 patients	2016	United States (USA)	Conference abstract	Retrospective cohort	Single centre	University hospital	Adult	0.71	745	2005 - 2012	ASA 4,ASA 3,ASA 2,ASA 1	81.2 (8.7)	81.2	Mixed	Orthopaedic	Hip fracture repair	General	Relative		MAP 30% from baseline		Lowest blood pressure value	Not specified	No			Only GA patients reported, three groups studied (GA, SA, CSA)
77	1	1	Gallegos	Effect of Neuraxial Analgesic Procedures on Intraoperative Hemodynamics During Routine Clinical Care of Gynecological and General Surgeries: A Case–Control Query of Electronic Data	2020	United States (USA)	Journal paper	Retrospective case-control	Single centre	Single centre, university hospital	Adult	0.51	3140	1 January 2013 - 22 February 2017	ASA 2,ASA 3	55.2 (5.9)	55.2	Mixed	Gynaecology,General,Colorectal,Abdominal	Various	General + epidural (69%), general + spinal (31%)	Absolute	MAP < 75mmHg, MAP < 65mmHg, MAP < 55mmHg, MAP < 75mmHg for >10 minutes, MAP < 65mmHg for >10 minutes, MAP < 55mmHg for >10 minutes			Timed duration (i.e. minutes)	"Non-invasive, intermittent"	No	None		Incidence above is for MAP < 65mmHg MAP < 65mmHg (n = 1522; 48.5%) MAP < 55mmHg (n = 335; 10.7%) MAP < 75mmHg for > 10 minutes (n = 2163; 68.9%) MAP < 65mmHg for > 10 minutes (n = 796; 25.4%) MAP < 55mmHg for > 10 minutes (n = 90; 2.9%) Incidences reported are disaggregated by epidural/intrathecal
78	1	1	Gaudin	Incidence of intraoperative hypotension in acute traumatic spinal cord injury and associated factors	2020	United States (USA)	Journal paper	Retrospective cohort	Single centre		Adult	0.31	32	2015 - 2016		59.03 (18.35)	59.03	Mixed	Neurosurgery	Spinal instrumentation and/or laminectomy decompression	General	Absolute	MAP < 85mmHg			Timed duration (i.e. minutes)	"Invasive, arterial line"	No
79	1	1	Gelmanas	Pattern and causes of hemodynamic changes during hepatic resection	2010	Lithuania	Journal paper	Prospective cohort	Single centre	Single centre, university hospital	Adult	-0.09	55	2003 - 2008	ASA 1,ASA 2,ASA 3	62.0 (11.5)	62		Abdominal	Hepatic resection	General	Relative		MAP 30% from baseline	Readings before the surgeon performed the laparotomy but after all anesthetic manipulations have been completed		"Invasive, arterial line"	No	None		In Lithuanian. Data based on abstract (and some Google Translate)
80	1	1	Godai	The effects of hemodynamic management using the trend of the perfusion index and pulse pressure variation on tissue perfusion: a randomized pilot study	2019	Japan	Journal paper	Prospective RCT	Single centre	Single centre	Adult	1	34	May 2017 - November 2018	ASA 1,ASA 2,ASA 3	51 (14)	51	Female	Gynaecology	Elective open gynaecological surgery	General + epidural	Absolute	MAP < 60mmHg			Timed duration (i.e. minutes)	"Invasive, arterial line"	No	30 days
81	1	1	Godet	Anaesthesia for carotid endarterectomy: comparison of hypnotic and opioid-based techniques	2004	France	Journal paper	Prospective RCT	Single centre	Single centre	Adult	0.28	46		ASA 2,ASA 3	70 (52-87)	70	Mixed	Vascular	Elective carotid endarterectomy	General	Absolute	SBP < 80mmHg for >30 seconds				"Invasive, arterial line"	Yes	3 days	Postoperative cardiocirculatory complication,Cardiovascular mortality	Baseline blood pressure (SBP)was defined as the average of three repeated measures on the day before surgery. Intraoperatively, anaesthetist was required to maintain SBP within 30% of baseline values using fluid administration and vasoactive drugs. Postoperative cardiac complications were defined as: congestive heart failure; pulmonary oedema; supraventricular arrhythmia; ventricular arrhythmia; …
82	1	0	Gootjes	Postoperative Stupor and Coma	2005	United States (USA)	Journal paper	Retrospective case-control	Single centre	Single, Saint Marys Hospital (Rochester)	Adult	0.42	66	1996 - 2003		63 (18)	63	Mixed	Cardiac,Orthopaedic,Abdominal,Vascular,Transplant,Head and neck (ENT),Other,Thoracic	Multiple procedures from different disciplines	General	Absolute	SBP < 80mmHg for >10 minutes; SBP < 80mmHg			Timed duration (i.e. minutes)	Not specified	Yes		Postoperative cognitive dysfunction	Only years specified in recruitment period Two definitions of IOH reported throughout the paper. 1) Methods: "SBP decrease of 80mmHg or lower" vs. 2) Results: "SBP of 80mmHg" Persistent IOH clearly defined "SBP of less than 80mmHg for more than 10 minutes"
83	1	1	Goyal	Pulmonary hypertension and post-operative outcome in renal transplant: A retrospective analysis of 170 patients	2018	India	Journal paper	Retrospective cohort	Single centre		Adult	0.15	170			36.0 (10.5)	36	Mixed	Transplant	Renal transplant	Unspecified	Relative		BP 20% from baseline			Not specified	Yes		Delayed graft function
84	1	1	Gozdemir	Remifentanil-propofol in vertebral disk operations: hemodynamics and recovery versus desflurane-N2O inhalation anesthesia	2007	Turkey	Journal paper	Prospective RCT	Single centre		Adult	0.55	60		ASA 1,ASA 2	44.06 (9.78)	44.06	Mixed	Spinal	Elective lumbar disk operation	General	Absolute	MAP < 60mmHg				"Non-invasive, intermittent"	No
85	1	1	Greenbaum	Machine learning predicts intraoperative hypotension from end-tidal carbon dioxide measurement	2020	Korea South	Conference abstract	Retrospective cohort		Seoul National University College of Medicine's VitalDB Data Bank	Adult		2084			-9	-9	Mixed	General	Open general surgery	Unspecified	Absolute,Relative	MAP < 65mmHg	MAP 15% from baseline	Baseline defined as prior MAP		Not specified	No
86	1	1	Guo	Effect of continuous intraoperative infusion of methoxamine on renal function in elderly patients undergoing gastrointestinal tumor surgery: a randomized controlled trial	2020	China	Journal paper	Prospective RCT	Single centre	Single centre	Adult	0.31	162	February 2019 - October 2019	ASA 1,ASA 2,ASA 3	71.0 (5.3)	71	Mixed	General	Resection of gastrointestinal tumour	General	Relative		BP 20% from baseline		Timed duration (i.e. minutes)	"Invasive, arterial line"	Yes	7 days	Acute kidney injury
87	1	1	Guo	Postoperative Delirium in Severely Burned Patients Undergoing Early Escharotomy: Incidence, Risk Factors, and Outcomes	2017	China	Journal paper	Prospective cohort	Single centre		Adult	0.47	385	October 2014 - December 2015	ASA 2,ASA 3,ASA 4	48.34 (12.87)	48.34	Mixed	Plastic	Early escharotomy for severely burned patients	General	Absolute	MAP < 55mmHg				Not specified	Yes	3 days	Delirium
88	1	1	Gupta	A comparative evaluation of use of dexmedetomidine versus fentanyl for anesthesia induction with propofol for insertion of laryngeal mask airway	2018	India	Journal paper	Prospective RCT	Single centre		Adult	0.45	140	December 2015 - December 2016	ASA 1,ASA 2	35.36 (14.69)	35.36	Mixed		Various elective minor surgical procedures	General	Relative		SBP 20% from baseline			"Non-invasive, intermittent"	No	None
89	0	0	Haase	Effect of mean arterial pressure, haemoglobin and blood transfusion during cardiopulmonary bypass on post-operative acute kidney injury	2012	Germany	Journal paper	Retrospective cohort	Single centre	Single centre, university hospital	Adult	0.27	920	December 2004 - January 2007		66.7 (11.6)	66.7	Mixed	Cardiac	On-pump cardiac surgery (CABG, valve surgery, aortic surgery)	General	Absolute	MAP < 50, MAP < 60mmHg , MAP < 70mmHg			"Time weighted average (i.e. area under curve (AUC), threshold (AUT))"	"Invasive, arterial line"	Yes	7 days	Acute kidney injury	Only associated with AKI in the case of severe hypotension (>75th percentile of AUC MAP < 50mmHg) and anaemia combined. CPB study, so technically had a MAP target.
90	1	1	Hallqvist	Intraoperative hypotension is associated with myocardial damage in noncardiac surgery	2016	Sweden	Journal paper	Retrospective cohort	Single centre	university hospital	Adult	0.53	300	1 October 2012 - 1 May 2013	ASA 1,ASA 2,ASA 3,ASA 4	67	67	Mixed	General,Urology,Gynaecology,Plastic,Head and neck (ENT),Orthopaedic	Various	General (+/- regional, local)	Relative		SBP 50% from baseline for >5 mins	pre-operative blood pressure		Not specified	Yes	6 months	Myocardial infarction
91	1	1	Hallqvist	Intraoperative hypotension is associated with acute kidney injury in noncardiac surgery: An observational study	2018	Sweden	Journal paper	Prospective cohort	Single centre	University hospital	Adult	0.47	470	October 2012 - May 2013, October 2015 - April 2016	ASA 1,ASA 2,ASA 3,ASA 4	67 (58 - 74)	67	Mixed	General,Urology,Gynaecology,Vascular,Plastic,Head and neck (ENT),Orthopaedic	Major elective noncardiac surgery	General, regional, general + regional	Relative		SBP 40% from baseline for >5 minutes; SBP 50% from baseline for >5 minutes	Preoperative baseline BP	Lowest blood pressure value	Not specified	Yes	2 days	Acute kidney injury
92	1	1	Hasanin	The Impact of Goal-Directed Fluid Therapy in Prolonged Major Abdominal Surgery on Extravascular Lung Water and Oxygenation: A Randomized Controlled Trial	2019	Egypt	Journal paper	Prospective RCT	Single centre	Single centre, university hospital	Adult	0.38	120	April 2016 - December 2017		50 (13)	50	Mixed	Abdominal	Whipple's operation, gastrectomy, colorectal resection, common bile duct exploration, abdominal exploration	General	Absolute	MAP < 65mmHg				"Non-invasive, intermittent","Invasive, arterial line"	No	None		Definition is not reported as hypotension definition, but rather threshold for treatment with fluid bolus
93	1	1	Hatib	Machine-learning Algorithm to Predict Hypotension Based on High-fidelity Arterial Pressure Waveform Analysis.	2018	United States (USA)	Journal paper	Prospective cohort	Multicentre	Combination of three databases	Adult	0.37	1888			61.9 (14.7)	61.9	Mixed		-9	Unspecified	Absolute	MAP < 65mmHg for >1 minute				Not specified	No			ML paper - exclude from meta-analysis of cohort studies if doing.
94	1	1	Hattori	Does laparoendoscopic single-site adrenalectomy increase surgical risk in patients with pheochromocytoma?	2013	Japan	Journal paper	Retrospective cohort	Single centre	University hospital	Adult	0.58	50	January 2001 - October 2011	ASA 1,ASA 2,ASA 3	50.5 (2.7)	50.5	Mixed	Abdominal,Urology	Laparoendoscopic single-site adrenalectomy and conventional adrenalectomy	General	Absolute	SBP < 80mmHg				Not specified	No
95	1	1	Hattori	Surgical outcome of laparoscopic surgery, including laparoendoscopic single-site surgery, for retroperitoneal paraganglioma compared with adrenal pheochromocytoma	2014	Japan	Journal paper	Retrospective cohort	Single centre		Adult	0.55	49	January 2001 - March 2013		50.7 (13.6)	50.7	Mixed	Abdominal	Unilateral laparoscopic adrenalectomy or retroperitoneal tumorectomy	Unspecified	Absolute	SBP < 80mmHg			Number of episodes	Not specified	No	44.2 months (1 - 140 months)
96	1	1	He	Laparoendoscopic Single-Site Retroperitoneoscopic Adrenalectomy for Pheochromocytoma: Case Selection, Surgical Technique, and Short-Term Outcome	2014	China	Journal paper	Prospective cohort	Single centre		Adult	0.6	16	June 2011 - December 2012		39.4 (20-58)	39.4	Mixed	Abdominal	Laparoendoscopic single-site retroperitoneoscopic adrenalectomy for pheochromocytoma	General	Absolute	SBP < 80mmHg				Not specified	No	10.5 (3-22) months
97	1	1	Hendra	Neck of femur: Keeping up the pressure	2016	United Kingdom (UK)	Conference abstract	Retrospective audit	Single centre	Single centre	Adult	-0.09	98	May 2015 - June 2015; December 2015 - January 2016		-9	-9		Orthopaedic	Repair of fractured neck of femur	General + intrathecal; other	Relative		SBP 20% from baseline			Not specified	No	None		n = 12 patients total had combined spinal and general anaesthetic. Remainder likely had intrathecal only.
98	1	1	Henry	Risk factors and complications in reduction mammaplasty: novel associations and preoperative assessment	2009	United States (USA)	Journal paper	Retrospective cohort	Single centre		Adult & Paediatric		485			34 (14 - 77)	34	Female	General,Plastic	Wise-pattern, inferior-pedicle reduction mammaplasty	Unspecified	Absolute	SBP < 90mmHg				Not specified	Yes	8.5 months (1 month - 6 years)	Haematoma
99	1	1	Hernigou	Safety of simultaneous versus staged bilateral opening-wedge high tibial osteotomy with locked plate and immediate weight bearing.	2020	France	Journal paper	Prospective cohort	Single centre		Adult	0.47	90	2009 - 2013		61.7	61.7	Mixed	Orthopaedic	High tibial osteotomy	Unspecified	Relative		MAP 30% from baseline			"Non-invasive, intermittent"	No
100	1	1	Hino	Comparison between hemodynamic effects of propofol and thiopental during general anesthesia induction with remifentanil infusion: a double-blind, age-stratified, randomized study	2019	Japan	Journal paper	Prospective RCT	Single centre		Adult	0.67	60		ASA 1,ASA 2	55 (20)	55	Mixed		Various non-cardiac	General	Absolute	MAP < 55mmHg for >2.5 minutes			Lowest blood pressure value	"Non-invasive, intermittent"	No
101	1	1	Hirsch	Impact of intraoperative hypotension and blood pressure fluctuations on early postoperative delirium after non-cardiac surgery	2015	United States (USA)	Conference abstract	Prospective cohort	Single centre	Single centre	Adult	0.5	540		ASA 1,ASA 2,ASA 3,ASA 4	73.61 (6.18) (64-96)	73.61	Mixed	Orthopaedic,Spinal,Abdominal,Thoracic,Other	Various	General (70.6%), regional (29.4%)	Relative,Absolute	MAP < 50mmHg, MAP < 55mmHg	MAP 20% from baseline for >5 minutes, MAP 20% from baseline, MAP 30% from baseline, MAP 40% from baseline	Baseline values for heart rate and blood pressure were determined immediately prior to surgery by averaging two preoperative values that were obtained while the patient was awake and had not received premedication.	Timed duration (i.e. minutes)	"Invasive, arterial line","Non-invasive, intermittent"	No	2 days		Incidence: MAP decrease 20% (n = 269; 49.8%) MAP decrease 30% (n = 164; 30.4%) MAP decrease 40% (n = 61; 11.3%) MAP <50 mmHg (n = 32; 5.9%)
102	1	1	Hoff	Hypotension in anaesthetized patients during aneurysm clipping: not as bad as expected?	2008	Netherlands	Journal paper	Retrospective cohort	Single centre	University hospital	Adult	0.65	164	January 1999 - June 2002	ASA 5,ASA 4,ASA 3,ASA 2,ASA 1	54 (13)	54	Mixed	Neurosurgery	Clipping of aneurysmal subarachnoid haemorrhage	General	Relative		MAP 30% from baseline; MAP 40% from baseline; MAP 50% from baseline	Pre-operative pressure	Timed duration (i.e. minutes)	Not specified	No			Incidence MAP 30% from baseline: 78% MAP 40% from baseline: 54% MAP 50% from baseline: 13%
103	1	1	Hsieh	The Association Between Mild Intraoperative Hypotension and Stroke in General Surgery Patients	2016	United States (USA)	Journal paper	Retrospective case-control	Single centre		Adult	0.45	502	January 2005 - December 2011	ASA 1,ASA 2,ASA 3,ASA 4	72 (11)	72	Mixed		Various, elective noncardiac, nonneurological, and noncarotid surgery	General	Absolute	MAP < 70mmHg			"Time weighted average (i.e. area under curve (AUC), threshold (AUT))"	Not specified	No
104	1	1	Inabnet	Comparison of the Hemodynamic Parameters of Open and Laparoscopic Adrenalectomy for Pheochromocytoma	2000	France	Journal paper	Retrospective cohort	Single centre		Adult	0.68	22	January 1993 - February 1997		48.6 (12.2)	48.6	Mixed	Abdominal	Open and Laparoscopic Adrenalectomy for Phaeochromocytoma	General	Absolute	SBP < 80mmHg				Not specified	No	37 months (26 - 51)		Did not mention whether it was or was not
105	1	1	Ishikawa	Incisional Surgical Site Infection after Elective Open Surgery for Colorectal Cancer	2014	Japan	Journal paper	Prospective cohort	Single centre	Single centre	Adult	0.45	224	1 January 2009 - 31 December 2009	ASA 1,ASA 2,ASA 3	67 (60, 75)	67	Mixed	General,Colorectal	Elective laparotomy with colorectal resection for cancer	Unspecified	Absolute	SBP < 80mmHg for >5 minutes				Not specified	Yes		Surgical site infection
106	1	1	Jacques	Regional Anesthesia for Carotid Surgery: Less Intraoperative Hypotension and Vasopressor Requirement	2008	Canada	Journal paper	Retrospective cohort	Single centre	University hospital	Adult	0.25	72	January 2005 - January 2006		68 (10)	68	Mixed	Vascular	Carotid endarterectomy	General, regional	Absolute	SBP < 100mmHg; prolonged: SBP < 100mmHg for >10 minutes			Number of episodes,Timed duration (i.e. minutes)	"Invasive, arterial line"	No	None		Incidence SBP < 100mmHg: 52.8% Prolonged SBP < 100mmHg for >10 minutes: 15.3%
107	1	1	Jang	Intraoperative hypotension is a risk factor for postoperative acute kidney injury after femoral neck fracture surgery: a retrospective study	2019	Korea South	Journal paper	Retrospective cohort	Single centre	SIngle centre	Adult	0.73	248	January 2011 - January 2015		77.6 (65-97)	77.6	Mixed	Orthopaedic	Surgery for femoral neck fracture (bipolar hemiarthroplasty, total hip replacement, and osteosynthesis)	Unspecified	Absolute	SBP < 80mmHg or MAP < 55-60mmHg for >5 minutes				Not specified	Yes	5 - 96 days	Acute kidney injury
108	1	1	Janssen	Blood pressure response to combined general anaesthesia/interscalene brachial plexus block for outpatient shoulder arthroscopy	2014	Germany	Journal paper	Prospective RCT	Single centre	Single centre, orthopaedic outpatient clinic	Adult	0.55	83		ASA 1,ASA 2	52 (10)	52	Mixed	Orthopaedic	Elective shoulder arthroscopy	General; General + interscalene block	Relative,Absolute	MAP < 60mmHg	SBP 20% from baseline			"Non-invasive, intermittent"	No	2 days		More complex data on surgical/anaesthesia time reported in the article (interscalene block time, ready for surgical preparation time, surgical time (entered above), anaesthesia control time, total anaesthesia time)
109	1	1	Jeon	The effect of combined Epidural-general Anesthesia on Hemodynamic Instability during Pheochromocytoma and Paraganglioma Surgery: A multicenter retrospective cohort study	2020	Korea South	Journal paper	Retrospective cohort	Multicentre	University Hospital	Adult	0.46	104	1 January 2000 - 30 December 2018	ASA 1,ASA 2,ASA 3	49.3 (13.9)	49.3	Mixed	Abdominal	Pheochromocytoma and Paraganglioma Surgery	General +/- Epidural	Absolute,Relative	SBP < 60mmHg	SBP 30% from baseline	BP measured immediately before induction of anaesthesia		"Non-invasive, intermittent"	No
110	1	1	Jiang	Risk factors for postoperative delirium after spine surgery in middle- and old-aged patients	2017	China	Journal paper	Retrospective cohort	Single centre		Adult	0.5	451	1 January 2010 - 10 August 2015		65.1 (18.3) (Range 45 - 84)	65.1	Mixed	Spinal		General	Absolute	SBP < 80mmHg				Not specified	Yes		Delirium
111	0	0	Jordao	Arterial hypotension in myocardial revascularization surgery: Influence of angiotensin-converting enzyme inhibitors	2002	Brazil	Journal paper	Prospective cohort			Adult	0.24	50		ASA 2,ASA 3,ASA 4	58.1 (10.1)	58.1	Mixed	Cardiac	Myocardial revascularization with cardiopulmonary bypass (CPB)	General	Absolute	MAP < 70mmHg ; MAP < 60mmHg (severe hypotension)				"Invasive, arterial line"	No	None		Incidence of IOH was noted over 7 different time periods: Period 1 - beginning of anesthesia; Period 2 - induction; Period 3 - tracheal intubation; Period 4 - tracheal intubation until incision; Period 5 - incision until heparin; Period 6 - heparin until CPB; Period 7 - first 10 CPB minutes. This was also recorded as either being hypotensive (MAP < 70mmHg) or severely hypotensive (MAP < 60mmHg)
112	1	1	Joshi	A Comparison of the Remifentanil and Fentanyl Adverse Effect Profile in a Multicenter Phase IV Study	2002	United States (USA)	Journal paper	Prospective RCT	Multicentre	159 institutions, academic and community hospitals	Adult	0.58	2438		ASA 4,ASA 3,ASA 2,ASA 1	45 (16)	45	Mixed	Other,Abdominal	Various elective surgical procedures	General	Absolute	SBP < 80mmHg or treated pharmacologically				Not specified	No	None
113	1	1	Juri	Hydroxyethyl starch 130/0.4 versus crystalloid co-loading during general anesthesia induction: a randomized controlled trial	2017	Japan	Journal paper	Prospective RCT		-9	Adult	0.41	90			Range (33 - 88)	-9	Mixed	Colorectal,Gynaecology,General,Abdominal,Urology	Various	General	Absolute,Relative	SBP < 90mmHg	SBP 20% from baseline	Pre-induction pressure		"Non-invasive, intermittent"	No	None		Age (years) for control group was 33-87, for HES group 33-88; this was recorded as being age range 33-88. Although there were various types of surgeries, all were performed laparoscopically. Hypotension was defined as "systolic BP < 90 mmHg or 80% of baseline". Baseline BP was calculated as the average of three values taken at 1-min intervals after the patients had been lying down in a supine pos…
114	1	1	Juri	Impact of continuous non-invasive blood pressure monitoring on hemodynamic fluctuation during general anesthesia: a randomized controlled study	2018	Japan	Journal paper	Prospective RCT	Single centre		Adult	0.8	40			73.5 (8.2)	73.5	Mixed	Orthopaedic	Total knee arthroplasty	General	Absolute,Relative	SBP < 90mmHg	SBP 20% from baseline	For the control group, systolic BP, diastolic BP, and mean BP were measured on three occasions separated by 1-min intervals, and baseline value was calculated as the average of three values. For the continuous BP group, BP measurement by the continuous non-invasive BP monitoring was started simultaneously, and systolic BP, diastolic BP and mean BP were recorded as the baseline values	Timed duration (i.e. minutes)	"Non-invasive, intermittent","Non-invasive, continuous"	No
115	1	1	Kalezic	Risk factors for intraoperative hypotension during thyroid surgery.	2013	Serbia	Journal paper	Prospective cohort	Single centre	University hospital	Adult	0.86	1252	January 2007 - December 2011	ASA 2,ASA 3	56.86	56.86	Mixed	Head and neck (ENT),General	Thyroidectomy	General	Relative		SBP 20% from baseline for >15 minutes	Average value of SBP measured during preoperative evaluation of patients in the operating room before induction of anaesthesia		"Non-invasive, intermittent"	No	24 hours
116	1	1	Kalmar	Phenylephrine increases cardiac output by raising cardiac preload in patients with anesthesia induced hypotension	2018	Belgium	Journal paper	Prospective cohort	Single centre	Single centre	Adult	-0.09	18		ASA 2,ASA 3	62 (13)	62		General,Colorectal	Elective laparoscopic sigmoidectomy	General + epidural	Relative		MAP 20% from baseline for >3 minutes	Awake state		"Invasive, arterial line"	No	None		Officially defined as MAP dropped below 80% of awake state for > 3 minutes
117	1	1	Kamel	The Use of Somatosensory Evoked Potentials to Determine the Relationship between Intraoperative Arterial Blood Pressure and Intraoperative Upper Extremity Position-Related Neurapraxia in the Prone Surrender Position during Spine Surgery: A Retrospective Analysis	2016	United States (USA)	Journal paper	Retrospective cohort	Single centre	University hospital	Adult & Paediatric	0.47		5 November 1998 - 13 June 2007	ASA 4,ASA 3,ASA 2,ASA 1	53.1 (15.8)	53.1	Mixed	Spinal	Spine surgeries in prone surrender position	General	Absolute	MAP < 55mmHg, MAP < 60mmHg, MAP < 65mmHg, MAP < 70mmHg, MAP < 75mmHg, MAP < 80mmHg			Timed duration (i.e. minutes)		Yes		Neuropraxia	MAP < 55mmHg associated with upper extremity postion-related neuropraxia
118	1	1	Kang	Development of a prediction model for hypotension after induction of anesthesia using machine learning	2020	Korea South	Journal paper	Retrospective cohort	Single centre	Single centre, university hospital	Adult	0.53	222	29 October 2018 - 5 May 2019	ASA 2,ASA 3,ASA 1	53 (14)	53	Mixed	General,Abdominal	Laparoscopic cholecystectomy	General	Absolute	SBP < 90mmHg or MAP < 65mmHg			Timed duration (i.e. minutes)	"Non-invasive, intermittent"	No
119	1	1	Kang	Effective Dose of Intravenous Dexmedetomidine to Prolong the Analgesic Duration of Interscalene Brachial Plexus Block: A Single-Center, Prospective, Double-Blind, Randomized Controlled Trial	2018	Korea South	Journal paper	Prospective RCT	Single centre	72	Adult	0.36	72	October 2016 - April 2017	ASA 1,ASA 2,ASA 3	51.0 (12.8)	51	Mixed	Orthopaedic	Shoulder arthroscopy	General	Relative		MAP 20% from baseline	Preinduction values		Not specified	No	24 hours
120	1	1	Kang	Risk Factors for Emergence Agitation in Adults Undergoing Thoracoscopic Lung Surgery: A Case-Control Study of 1,950 Patients	2020	China	Journal paper	Retrospective case-control	Single centre	University hospital	Adult	0.54	1950	January 2016 - December 2016	ASA 1,ASA 2,ASA 4,ASA 3	59 (51, 65)	59	Mixed	Thoracic	Elective thorascopic lung surgery	General	Absolute	SBP < 90mmHg for >5 minutes			Timed duration (i.e. minutes)	Not specified	Yes		Emergence agitation
121	1	1	Kass	Intraoperative hypotension and flap loss in free tissue transfer surgery of the head and neck	2018	United States (USA)	Journal paper	Retrospective cohort	Single centre		Adult	0.33	445	2009 - 2015	ASA 4,ASA 3,ASA 2,ASA 1	62.3 (13.55)	62.3	Mixed	Head and neck (ENT)	Free flap head and neck reconstruction	Unspecified	Absolute	MAP < 60mmHg			Number of episodes,Timed duration (i.e. minutes)	"Invasive, arterial line"	Yes	1 year	Flap failure	To determine thresholds to define hypotension and blood pressure lability for the final analysis, we used backward logistic regression to select the ranges best associated to either flap loss or >5 liters of intraoperative crystalloid administration. This regression analysis resulted in a threshold of MAP <60 to define hypotension and an FCM >20% to define lability.
122	1	1	Khan	Peri-operative care of the elderly	2015	United Kingdom (UK)	Conference abstract	Retrospective audit	Single centre	Single centre	Adult	-0.09	200			80 (70-98)	80	Mixed			Unspecified	Relative		SBP 20% from baseline; Sustained hypotension: SBP 20% from baseline for >15 minutes (three consecutive readings taken at 5 minute intervals)	BP recorded on anaesthetic chart or during pre-assessment clinic		"Non-invasive, intermittent"	Yes	None	Acute kidney injury	Incidence of sustained hypotension: 60% of the 170 patients experiencing hypotension (n = 102)
123	1	1	Khan	Risk of intraoperative hypotension with loop diuretics: a randomized controlled trial	2010	Canada	Journal paper	Prospective RCT	Multicentre	3 North American university hospitals	Adult	0.62	193	September 2000 - December 2006		67.8	67.8	Mixed	General,Neurosurgery,Orthopaedic,Gynaecology,Vascular,Other	Various, elective	General, regional, general + regional	Relative,Absolute	SBP < 90mmHg for >5 minutes, or use of vasopressor agent to treat hypotension	MAP 35% from baseline	Initial reading in operating room		"Invasive, arterial line","Non-invasive, intermittent"	No			Incidence reported is overall hypotension incidence Incidence: SBP < 90mmHg or MAP 35% from baseline: 40.6% Vasopressor administered: 27.4%
124	1	1	Khan	The impact of fluid optimisation before induction of anaesthesia on hypotension after induction	2020	United States (USA)	Journal paper	Prospective RCT	Single centre		Adult	0.22	283		ASA 4,ASA 3,ASA 1,ASA 2	68.9 (9.83)	68.9	Mixed	Urology	Open radical cystectomy with urinary diversion for urothelial carcinoma of the bladder	General	Absolute,Relative	MAP < 55mmHg	MAP 30% from baseline	Three different baseline MAP values: the MAP calculated from blood pressure readings (1) taken with upper limb automated oscillotonometry during the pre-surgical testing clinic visit or (2) in the presurgical centre on the morning of the procedure, and (3) the first MAP measured after arterial line placement before anaesthesia induction in the operating room		"Invasive, arterial line"	No			Table 3 contains detailed data on incidence of haemodynamic instability, based on absolute or relative values for the three different baselines. Maximum incidence 78.1% (using absolute or relative haemodynamic instability relative to baseline measured at pre-surgical centre), range from 38.2 - 78.1%.
125	1	1	Kheterpal	Impact of a Novel Multiparameter Decision Support System on Intraoperative Processes of Care and Postoperative Outcomes	2018	United States (USA)	Journal paper	Retrospective cohort	Single centre	Single centre	Adult	0.49	26769	1 July 2010 - 30 April 2012; 1 July 2012 - 30 June 2016	ASA 3,ASA 4	60.4 (50, 70)	60.4	Mixed	Head and neck (ENT),Abdominal,Thoracic,Other,Spinal,Urology,Gynaecology,Orthopaedic	Various	General	Absolute	MAP < 55mmHg			Timed duration (i.e. minutes)	"Invasive, arterial line","Non-invasive, intermittent"	No	30 days
126	1	1	Kheterpal	Chronic Angiotensin-Converting Enzyme Inhibitor or Angiotensin Receptor Blocker Therapy Combined With Diuretic Therapy is Associated With Increased Episodes of Hypotension in Noncardiac Surgery	2008	United States (USA)	Journal paper	Prospective cohort	Single centre	Tertiary care university hospital	Adult		12381	2003 - 2006	ASA 5,ASA 4,ASA 3,ASA 2,ASA 1	60	60			Various	General	Absolute,Relative	SBP < 80mmHg; SBP < 70mmHg; SBP < 60mmHg; MAP < 60mmHg; MAP < 50mmHg; MAP < 40mmHg	SBP 40% from baseline; SBP 50% from baseline; SBP 60% from baseline; MAP 40% from baseline; MAP 50% from baseline; MAP 60% from baseline;	Preoperative baseline blood pressure documented in the history and physical. Preoperative baseline blood pressure is generally measured before any premedication.	Number of episodes	"Non-invasive, intermittent","Invasive, arterial line"	No
127	1	1	Kim	Pneumoperitoneum in laparoscopy and preoperative antihypertensive agents: A retrospective study	2019	Korea South	Journal paper	Retrospective cohort	Single centre	Single centre, university hospital	Adult	0.49	342	January 2014 - June 2017	ASA 1,ASA 2	67 (17)	67	Mixed	General,Colorectal	Elective laparoscopic colon surgery	General	Relative		SBP 30% from baseline	Baseline BP definition: average systolic BP measured during the daytime at the hospital ward the day before surgery		"Non-invasive, intermittent"	No	None		Data on baseline BP, baseline PP, peak airway pressure also available
128	1	1	Kim	The head-down tilt position decreases vasopressor requirement during hypotension following induction of anaesthesia in patients undergoing elective coronary artery bypass graft and valvular heart surgeries	2011	Korea South	Journal paper	Prospective RCT	Single centre	University hospital	Adult	0.28	40			67	67	Mixed	Cardiac	Elective CABG, valvular heart surgery	General	Absolute,Relative	SBP < 90mmHg	MAP 30% from baseline	BP taken in pre-admission clinic		"Invasive, arterial line"	No			"Hypotension was defined as a mean arterial pressure (MAP) of less than 70% of pre-operative baseline MAP." "Pre-operative baseline MAP was determined by averaging three pre-operative MAP values obtained at least 8 h apart."
129	0	0	Kim	Intraoperative Data Enhance the Detection of High-Risk Acute Kidney Injury Patients When Added to a Baseline Prediction Model.	2020	United States (USA)	Journal paper	Retrospective cohort	Single centre	University hospital	Adult	0.59	2691	2005 - 2015		56.2 (17.4)	56.2	Mixed	Abdominal	Various, intra-abdominal surgery	Unspecified	Absolute	MAP < 60mmHg			Timed duration (i.e. minutes)	"Invasive, arterial line","Non-invasive, intermittent"	No	7 days
130	1	1	Kim	Factors associated with changes in coagulation profiles after living donor hepatectomy	2010	Korea South	Journal paper	Retrospective cohort	Single centre		Adult & Paediatric	0.35	864	January 2003 - February 2009		30.1 (9.0) (16 - 65)	30.1	Mixed	Transplant,Abdominal	Living donor hepatectomy	General	Absolute	SBP < 80mmHg				"Invasive, arterial line"	No			Defined in paper as " a case of administration of ephedrine during anesthesia", but appears to have used threshold of SBP < 80mmHg for action with ideal SBP >90mmHg
131	1	1	Kinoshita	Risk factors for intraoperative hypotension in traumatic intracranial hematoma	2004	Japan	Journal paper	Prospective cohort	Single centre	University hospital	Adult	0.21	67	1997 - 2001		55.2 (17.6)	55.2	Mixed	Neurosurgery	Craniotomy for traumatic intracranial haemorrhage	Unspecified	Absolute	SBP < 90mmHg for >10 minutes, despite efforts at correcting hypotension			Timed duration (i.e. minutes)	Not specified	No
132	1	1	Klinger	Hemodynamic impact of dexmedetomidine administration in 15,656 noncardiac surgical cases	2012	United States (USA)	Journal paper	Retrospective cohort	Single centre	Academic medical centre	Adult	0.56	15656	January 2007 - September 2008		54.4 (15.6)	54.4	Mixed	Gynaecology,General,Head and neck (ENT),Neurosurgery,Orthopaedic,Plastic,Urology,Vascular,Other	Various	General, MAC, spinal +/- general, epidural +/- general, regional +/- general	Absolute	SBP < 80mmHg for >5 minutes				"Non-invasive, intermittent","Invasive, arterial line"	No
133	1	1	Ko	Effect of phenylephrine infusion on hypotension induced by the beach chair position: A prospective randomized trial	2020	Korea South	Journal paper	Prospective RCT	Single centre	Single centre	Adult	0.59	63		ASA 1,ASA 2	58.2 (9.0)	58.2	Mixed	Orthopaedic	Elective shoulder arthroscopy in beach chair position	General	Absolute	MAP < 60mmHg				"Invasive, arterial line"	No	None
134	1	1	Kose	Preoperative exercise heart rate recovery predicts intraoperative hypotension in patients undergoing noncardiac surgery	2012	Turkey	Journal paper	Prospective cohort	Multicentre	University hospitals	Adult	0.48	157			45.3 (10.8)	45.3	Mixed	General,Plastic,Gynaecology,Neurosurgery	Plastic and reconstructive surgery, general surgery (thyroidectomy and mastectomy), gynecologic operations (abdominal hysterectomy and myomectomy), and neurosurgical operations (lumbar disc disease)	General	Relative		MAP 30% from baseline			"Non-invasive, continuous"	No
135	1	1	Kuppusamy	Assessment of intra-operative haemodynamic changes associated with transhiatal and transthoracic oesophagectomy.	2010	United States (USA)	Journal paper	Retrospective case-control	Single centre	Single centre, tertiary referral centre	Adult	0.43	40	1995 - 2004		64.9 (43-79)	64.9	Mixed	General	Transhiatal or transthoracic oesophagectomy	?General + epidural	Absolute	Acute SBP decreases by >10mmHg per 5-minute reading				Not specified	Yes	None	Postoperative respiratory complication,Postoperative cardiocirculatory complication,Postoperative gastrointestinal complication,Delayed wound healing	Unsure whether general anaesthesia was used in this cohort
136	1	1	Lan	The ability of left ventricular end-diastolic volume variations measured by TEE to monitor fluid responsiveness in high-risk surgical patients during craniotomy: a prospective cohort study	2017	China	Journal paper	Prospective cohort	Single centre	Single centre, university hospital	Adult	0.62	26		ASA 3,ASA 4	64.4 (9.0)	64.4	Mixed	Neurosurgery	Elective craniotomy for brain tumour resection or intracranial aneurysm removal	General	Absolute	MAP < 65mmHg				"Invasive, arterial line"	No	None
137	1	1	Langer	Intraoperative hypotension is not associated with postoperative cognitive dysfunction in elderly patients undergoing general anesthesia for surgery: results of a randomized controlled pilot trial	2019	Italy	Journal paper	Prospective RCT	Single centre		Adult	0.44	77	November 2014 - April 2016	ASA 3,ASA 2,ASA 1	79 (4)	79	Mixed	General,Urology,Head and neck (ENT),Thoracic,Orthopaedic	Various, elective non-cardiac surgery	General	Relative		MAP 10% from baseline	Blood pressure was measured with an automated device and the average MAP of three recordings was considered the patient's baseline MAP, subsequently employed for intraoperative blood pressure target definition.	Timed duration (i.e. minutes)	"Invasive, arterial line"	No	3 months
138	1	1	Larsen	Cardiovascular consequence of reclining vs. sitting beach-chair body position for induction of anesthesia	2014	Denmark	Journal paper	Prospective case-control	Single centre	Single centre	Adult	0.36	28		ASA 1,ASA 2	41 (17)	41	Mixed	Orthopaedic	Elective shoulder arthroscopy	General + interscalene block	Absolute	MAP < 60mmHg				"Non-invasive, continuous"	No	None		Direct incidence not reported, but reported number of 15s periods per patient with MAP < 60mmHg (Table 3). BP measured using pulse contour method.
139	1	1	Lauterio	Donor Safety in Living Donor Liver Donation: An Italian Multicenter Survey	2017	Australia	Journal paper	Retrospective cohort	Multicentre		Adult	0.48	246	March 2001 - December 2014	ASA 1,ASA 2	32 (18 - 64)	32	Mixed	Abdominal,General	Living Donor Liver Donation	General	Absolute	SBP < 100mmHg			Timed duration (i.e. minutes)	Not specified	Yes	112 months	Postoperative morbidity,Postoperative gastrointestinal complication
140	0	0	Law-Koune	Sevoflurane-remifentanil versus propofol-remifentanil anesthesia at a similar bispectral level for off-pump coronary artery surgery: no evidence of reduced myocardial ischemia	2006	France	Journal paper	Prospective RCT		-9	Adult	0.11	18		ASA 2,ASA 3	62.3 (8.0)	62.3	Mixed	Cardiac	Off-pump coronary artery surgery	General	Relative		MAP 25% from baseline	Before anesthetic induction		"Invasive, arterial line"	No	36 hours
141	1	1	Le Gall	Monitoring of cardiovascular physiology augmented by a patient-specific biomechanical model during general anesthesia. A proof of concept study.	2020	France	Journal paper	Prospective cohort	Single centre	Single centre, university hospital	Adult	0.46	45	1 November 2016 - 30 October 2017		51 (13)	51	Mixed	Neurosurgery,Vascular	Intracranial endovascular procedure	General	Relative		MAP 20% from baseline	Awake value of mean arterial blood pressure		"Invasive, arterial line"	No	None
142	1	1	Leblanc	SmartPilot view-guided anaesthesia improves postoperative outcomes in hip fracture surgery: A randomized blinded controlled study	2017	France	Journal paper	Prospective RCT	Single centre		Adult	0.73	97	February 2015 - June 2016	ASA 2,ASA 1,ASA 3	79 (10)	79	Mixed	Orthopaedic	Hip fracture surgery (proximal femoral nail, trochanteric nail, dynamic hip screw)	General	Absolute	SBP < 80mmHg			Timed duration (i.e. minutes)	"Non-invasive, intermittent"	No	30 days
143	1	0	Lee	Validation of hypotension probability algorithm on university of California, Irvine surgical patients	2017	United States (USA)	Conference abstract	Prospective cohort	Single centre	Single centre, university hospital	Adult	-0.09	155			-9	-9		Cardiac,Abdominal,Spinal	Various	Unspecified	Absolute	MAP < 65mmHg for >1 minute				"Invasive, arterial line"	No	None
144	1	1	Lee	Clinical benefits of preemptive thoracic epidural analgesia with hydromorphone and bupivacaine in open thoracotomy lung surgery	2015	Korea South	Journal paper	Prospective RCT	Single centre	Single centre	Adult	0.1	30			62.4 (9.0)	62.4	Mixed	Thoracic	Lobectomy, pneumonectomy, lung decortication	General (50%), general + epidural (50%)	Relative,Absolute	MAP < 60mmHg, not due to bleeding episode, and which requires a continuous infusion of inotropes or vasopressors despite intravenous bolus injections of ephedrine or phenylephrine	SBP 30% from baseline not due to bleeding episode, and which requires a continuous infusion of inotropes or vasopressors despite intravenous bolus injections of ephedrine or phenylephrine				No	6 months
145	1	1	Lee	Outcomes of the Extreme Elderly Undergoing Anaesthesia and Surgery amongst Southeast Asians	2020	Singapore	Journal paper	Retrospective cohort	Single centre	Single centre	Adult	0.65	62	January 2013 - February 2013	ASA 3,ASA 2,ASA 1	93.6 (2.4)	93.6	Mixed	Orthopaedic,General,Urology,Vascular	Various	General (29%), regional (58.1%), monitored anaesthesia care (8.1%), regional + MAC (4.8%)	Relative		SBP 20% from baseline for >2 readings	Pre-induction BP		"Invasive, arterial line","Non-invasive, intermittent"	No	30 days
146	1	1	Lee	Prediction of Postinduction Hypotension with Deep Learning	2020	United States (USA)	Conference abstract	Retrospective cohort	Single centre	University hospital	Adult		224	November 2015 - August 2017		-9	-9			Various	Unspecified	Absolute,Relative	MAP < 60mmHg	MAP 40% from baseline and MAP < 70mmHg	Preinduction BP		Not specified	No	None		Incidence: 0-5 minutes postinduction: 8.9% 5-10 minutes postinduction: 9.8%
147	1	1	Lee	Association between intraoperative hypotension and postoperative myocardial injury in patients with prior coronary stents undergoing high-risk surgery: a retrospective study	2020	Korea South	Journal paper	Retrospective cohort	Single centre		Adult	0.1	195	January 2010 - February 2017		68.2 (1.5)	68.2	Mixed	Vascular,Thoracic,Abdominal	Various (abdominal vascular, carotid endarterectomy, open thoracotomy, video-assisted thoracic, open abdominal, laparoscopic abdominal)	General	Absolute,Relative	MAP < 70mmHg; MAP < 60 mmHg; MAP < 50mmHg	MAP 50% from baseline; MAP 40% from baseline; MAP 30% from baseline; MAP 40% from baseline for >10 minutes; MAP 30% from baseline for >25 minutes	Mean blood pressure of all available blood pressure measurements in the operating room before induction of anaesthesia. If preinduction blood pressure was not available, blood pressure measured in the ward before surgery was used.	Timed duration (i.e. minutes),Number of episodes	"Non-invasive, intermittent","Invasive, arterial line"	No			Incidence reported for all thresholds of IOH. Predefined level of IOH were not significantly associated with postoperative myocardial injury.
148	1	1	Lee	Comparison of intraoperative cortisol levels after preoperative hydrocortisone administration versus placebo in patients without adrenal insufficiency undergoing endoscopic transsphenoidal removal of nonfunctioning pituitary adenomas: a double-blind randomized trial	2020	Korea South	Journal paper	Prospective RCT	Single centre	University hospital	Adult	0.58	40	September 2017 - October 2018		49 (15)	49	Mixed	Neurosurgery	Endoscopic transsphenoidal removal of nonfunctioning pituitary adenomas	General	Absolute	SBP < 80mmHg			Timed duration (i.e. minutes)	"Non-invasive, intermittent","Invasive, arterial line"	No	3 months
149	1	1	Lee	Prediction of postinduction hypotension with deep learning	2019	United States (USA)	Conference abstract	Retrospective cohort	Single centre	University hospital	Adult		19545	November 2015 - August 2017		-9	-9			Various	General	Absolute	MAP < 55mmHg from 10 minutes post-induction				"Invasive, arterial line","Non-invasive, intermittent"	No			Another abstract with the same name included
150	1	1	Li	Feasibility of non-intubated anesthesia and regional block for thoracoscopic surgery under spontaneous respiration: a prospective cohort study	2020	China	Journal paper	Prospective cohort	Single centre	Single centre	Adult	0.47	57	April 2014 - June 2015	ASA 1,ASA 2	42.3 (19.5)	42.3	Mixed	Thoracic	Lobectomy for lung cancer, segment or wedge resection for pulmonary nodule, resection of mediastinal tumour, thoracic sympathicotomy for palmar hyperhidrosis	General (non-intubated) + intercostal nerve block + intrathoracic vagal block +/- paravertebral block	Absolute	MAP < 55mmHg				"Invasive, arterial line"	No	24 hours		Not sure whether this counts as general anesthesia
151	1	1	Li	Intraoperative hypotension is associated with increased postoperative complications in patients undergoing surgery for pheochromocytoma-paraganglioma: a retrospective cohort study	2020	China	Journal paper	Retrospective cohort	Single centre	Single centre, tertiary care hospital	Adult	0.55	327	1 January 2005 - 31 December 2017	ASA 4,ASA 3,ASA 2,ASA 1	46 (15)	46	Mixed	Abdominal	Removal of pheochromocytoma or paraganglioma (open, laparoscopic or transurethral)	General (66.2%), general + epidural (33.8%)	Absolute	SBP < 100mmHg, SBP < 95mmHg, SBP < 85mmHg, SBP < 80mmHg, for 1, 5, 10, 20, 30, 40 and 50 minutes			Timed duration (i.e. minutes)	Not specified	Yes		Postoperative cardiocirculatory complication,Postoperative respiratory complication,Acute kidney injury,Myocardial infarction,Postoperative gastrointestinal complication,Stroke or TIA,Admission to ICU	Postoperative complications Stroke Respiratory complications (pulmonary infection, pleural effusion) Cardiovascular complications (new onset arrhythmia, acute myocardial infarction) Surgery-related complications (surgical bleeding, ileus) Thromboembolic complications (pulmonary embolism, deep vein thrombosis) Hypoglycaemia Urinary tract infection Incidence of hypotension: Very granular data in Ta…
152	1	1	Li	Perioperative Risk Factors Associated With Acute Kidney Injury in Patients After Brain Tumor Resection	2020	China	Journal paper	Retrospective case-control	Single centre		Adult	0.36	460	January 2016 - December 2018	ASA 2,ASA 3	47.4 (12.9)	47.4	Mixed	Neurosurgery	Elective craniotomy for tumour resection	Unspecified	Relative		SBP 40mmHg from baseline or SBP 50% from baseline	Derived from electronic medical records		Not specified	Yes	7 days	Acute kidney injury
153	1	1	Li	Relevant risk factors affecting time of ventilation during early postoperative period after orthotopic liver transplantation	2010	China	Journal paper	Retrospective cohort	Single centre		Adult	0.1	96	August 2004 - May 2006		-9	-9	Mixed	Transplant	Orthoptic liver transplant	Unspecified	Absolute	SBP < 90mmHg and DBP < 50 mmHg for >15 minutes				Not specified	No
154	1	1	Liang	Risk factors and outcomes of urosepsis in patients with calculous pyonephrosis receiving surgical intervention: a singlecenter retrospective study	2019	China	Journal paper	Retrospective cohort	Single centre	Single centre	Adult	0.62	287	1 January 2015 - 31 August 2018	ASA 1,ASA 2,ASA 3	53.81 (11.89)	53.81	Mixed	Urology	Percutaneous nephrolithotomy (PCNL) and/or ureteroscopic lithotripsy (URL)	Unspecified	Absolute,Relative	SBP < 90mmHg, MAP < 65mmHg	SBP 40mmHg from baseline; MAP 30% from baseline	Pre-induction blood pressure		"Invasive, arterial line","Non-invasive, intermittent"	Yes	90 days	Urosepsis,Prolonged LOS,All-cause mortality	IOH → urosepsis → prolonged LOS & mortality
155	1	1	Lima	Risk Factors for Development of Acute Renal Failure After Liver Transplantation	2003	Brazil	Journal paper	Retrospective cohort	Single centre	university hospital	Adult	0.48	92	1 January 1996 - 31 December 1997		44 (14)	44	Mixed	Transplant	Liver Transplant	Unspecified	Absolute	MAP < 60mmHg				Not specified	Yes	3 - 27 months	Acute kidney injury	Unspecified anaesthesia - definitely general (given LTx) Study provides unclear incidence of hypotensive episodes as per Table 2. Unclear if reporting mean number of hypotensive episodes per patient OR overall number of hypotensive patients, and % value associated with figure is undefined.
156	1	1	Lorenzo	Factors affecting outcome in liver resection	2005	United States (USA)	Journal paper	Retrospective cohort	Single centre	Single centre, university hospital	Adult & Paediatric	0.41	114	1993 - 2003	ASA 4,ASA 3,ASA 2,ASA 1	57 (1-85)	57	Mixed	Abdominal,General	Liver resection (lobectomies, wedge resections, lateral segmentectomies, lobectomies, trisegmentectomies, resection of segments 7 and 8, caudate resection)	General	Absolute	SBP < 90mmHg				Not specified	No
157	1	1	Macedo	Lack of protection of N-acetylcysteine (NAC) in acute renal failure related to elective aortic aneurysm repair—a randomized controlled trial	2006	Brazil	Journal paper	Prospective RCT	Single centre	Single centre, university hospital	Adult	0.12	42	March 2001 - July 2003		67.1 (10.2)	67.1	Mixed	Vascular	Open aortic aneurysm repair	Unspecified	Absolute	MAP < 70mmHg for >15 minutes				Not specified	No	None
158	1	1	Maher	Intraoperative lidocaine injection into the carotid sinus during endarterectomy	2002	United States (USA)	Journal paper	Prospective cohort	Single centre	Hospital	Adult	0.42	92			69.3	69.3	Mixed	Vascular	Carotid enarterectomy	General	Absolute	SBP < 100mmHg				"Non-invasive, intermittent"	No	24 hours postoperative		The ratio of the 100 operations was 58M:42F, however, the study only included 92 participants (8 underwent bilateral procedures), hence the % female participants may not be accurate. "There were no significant differences between the two groups in the incidence of hyper- or hypotension in the OR, the recovery room, or the ICU." - However, in table 3, it appears that hypotension was only examined …
159	1	1	Maheshwari	Performance of the Hypotension Prediction Index with non-invasive arterial pressure waveforms in non-cardiac surgical patients	2020	United States (USA)	Journal paper	Retrospective cohort	Single centre	Single centre	Adult	0.5	305	August 2016 - August 2017	ASA 3,ASA 4,ASA 1,ASA 2	60 (9)	60	Mixed	Orthopaedic,Gynaecology,Urology,General,Abdominal,Other	Various	General anaesthesia +/- block	Absolute	MAP < 65mmHg >1 minute				"Non-invasive, continuous","Non-invasive, intermittent"	No	None
160	1	1	Maheshwari	A Randomized Trial of Continuous Noninvasive Blood Pressure Monitoring During Noncardiac Surgery	2018	United States (USA)	Journal paper	Prospective RCT	Single centre	Single centre	Adult	0.5	316	August 2016 - August 2017	ASA 4,ASA 3,ASA 1,ASA 2	60.8 (8.8)	60.8	Mixed	Orthopaedic,Urology,Gynaecology,General,Colorectal,Bariatric	Various	General	Absolute	MAP < 65mmHg (main), MAP < 60mmHg, MAP < 55mmHg			"Time weighted average (i.e. area under curve (AUC), threshold (AUT))"	"Non-invasive, continuous"	Yes		Acute kidney injury,Myocardial infarction,All-cause mortality,"Acute coronary syndrome, not MI",Stroke or TIA,Prolonged LOS,Quality of recovery,Postoperative morbidity	Primary: MAP < 65mmHg Secondary: MAP < 60mmHg, MAP < 65mmHg Incidence: MAP < 65mmHg: 76% MAP < 60mmHg: 60% MAP < 55mmHg: 42% Hypotension was evaluated using a time-weighted average MAP (TWA MAP), under a threshold value of 65mmHg to combine both duration and severity
161	1	1	Maheshwari	The association of hypotension during non-cardiac surgery, before and after skin incision, with postoperative acute kidney injury: a retrospective cohort analysis	2018	United States (USA)	Journal paper	Retrospective cohort	Single centre	Single centre	Adult	0.57	42825	6 January 2009 - 31 September 2015	ASA 4,ASA 3,ASA 1,ASA 2	56 (15)	56	Mixed	Orthopaedic,General,Colorectal,Transplant,Spinal,Vascular,Gynaecology,Other,Abdominal	Various	General	Absolute	MAP < 65mmHg			Timed duration (i.e. minutes)	"Non-invasive, intermittent","Invasive, arterial line"	Yes	None	Acute kidney injury
162	1	1	Maheshwari	Association Between Perioperative Hypotension and Delirium in Postoperative Critically Ill Patients: A Retrospective Cohort Analysis	2020	United States (USA)	Journal paper	Retrospective cohort	Single centre		Adult	0.46	1083	2009 - 2016	ASA 5,ASA 4,ASA 3,ASA 2,ASA 1	62 (14)	62	Mixed	General,Transplant,Orthopaedic	Various	General	Absolute	MAP < 65mmHg			"Time weighted average (i.e. area under curve (AUC), threshold (AUT))"	Not specified	Yes	5 days	Delirium
163	1	1	Maitra	Carotid Artery Corrected Flow Time and Respiratory Variations of Peak Blood Flow Velocity for Prediction of Hypotension After Induction of General Anesthesia in Adult Patients Undergoing Elective Surgery	2019	India	Journal paper	Prospective cohort	Single centre		Adult	0.52	112	December 2018 - March 2019	ASA 1,ASA 2	35.6 (13.1)	35.6	Mixed		Various elective surgery	General	Relative,Absolute	SBP < 90mmHg; MAP < 65mmHg	SBP 30% from baseline; MAP 20% from baseline	Blood pressure measured before induction of general anaesthesia		"Non-invasive, intermittent"	No
164	1	1	Malinowska-Zaprzalka	The influence of chronic and short-term treatment with angiotensin- converting enzyme inhibitor on hemodynamics during induction of general anesthesia in patients undergoing maxillofacial surgery	2010	Poland	Journal paper	Retrospective cohort	Single centre	University hospital	Adult	0.2	152	2005 - 2008		41 (6)	41	Mixed	Maxillofacial	Maxillofacial surgery	General	Absolute,Relative	SBP < 100mmHg; DBP < 50mmHg	BP 30% from baseline	Preinduction values		"Non-invasive, intermittent"	No
165	1	1	Mallat	Systolic pressure variation (DELTAdown) can guide fluid therapy during pheochromocytoma surgery	2003	Canada	Journal paper	Prospective cohort	Single centre	Single centre	Adult & Paediatric	0.38	13	18 months	ASA 1,ASA 2,ASA 3	33 (12-60)	33	Mixed	Abdominal	Phaeochromocytoma/abdominal paraganglioma resection (laparotomy (n = 11); laparoscopy (n = 2))	General	Absolute	SBP < 90mmHg				"Invasive, arterial line"	No	None
166	1	1	Maraj	Inducible left ventricular outflow tract gradient during dobutamine stress echocardiography: an association with intraoperative hypotension but not a contraindication to liver transplantation	2004	United States (USA)	Journal paper	Retrospective cohort	Single centre		Adult	0.26	106	January 1997 - January 2002		50 (8.2)	50	Mixed	Transplant	Orthoptic liver transplantation	Unspecified	Relative		SBP 33% from baseline for >10 minutes; SBP 50% from baseline	Preoperative blood pressure		Not specified	No	5 days
167	1	1	Mariappan	Comparing the effects of oral clonidine premedication with intraoperative dexmedetomidine infusion on anesthetic requirement and recovery from anesthesia in patients undergoing major spine surgery	2014	India	Journal paper	Prospective RCT	Single centre		Adult	0.49	70	February 2012 - October 2012	ASA 1,ASA 2	46.7 (12.9)	46.7	Mixed	Spinal	2 or more levels of spinal decompression and instrumental spinal fusion	General	Relative		BP 20% from baseline	Operating room values	Number of episodes	"Non-invasive, intermittent","Invasive, arterial line"	No
168	0	0	Maslow	The hemodynamic effects of methylene blue when administered at the onset of cardiopulmonary bypass	2006	United States (USA)	Journal paper	Prospective RCT		-9	Adult	0.23	30			69.1 (8.7)	69.1	Mixed	Cardiac	Aortic valve replacement, aortic valve replacement/CABG, CABG, mitral valve replacement, mitral valve replacement/CABG	General	Absolute	SBP < 85mmHg ; MAP < 50mmHg				"Non-invasive, intermittent","Invasive, arterial line"	No			"Vasoplegia syndrome is defined as hypotension (mBP < 50 mm Hg or SBP <_x0001_85 mm Hg), decreased SVR (_x0001_600 – 800 dynes s cm2 or SVRI 1800 dyne s cm5 /m2), normal to high systemic flows (CI 2.5 L _x0001_ min _x0001_ m2), normal or reduced central filling pressures (CVP 10 mm Hg; PCWP _x0001_10 mm Hg), and an increasing." "Immediately after administration of the methylene blue, the MAP was …
169	1	1	Mathis	Preoperative Risk and the Association between Hypotension and Postoperative Acute Kidney Injury	2020	United States (USA)	Journal paper	Retrospective cohort	Multicentre	Multi-centre, 8 university hospitals and private centres	Adult	0.5	138021	1 July 2008 - 1 December 2015	ASA 5,ASA 4,ASA 2,ASA 1,ASA 3	58	58	Mixed	Thoracic,Spinal,Head and neck (ENT),General,Abdominal,Orthopaedic,Plastic,Other,Vascular	Various	General (87.3%)	Relative,Absolute	MAP < 50mmHg, MAP < 55mmHg, MAP < 60mmHg, MAP < 65mmHg for >10 minutes	MAP 40% from baseline, MAP 30% from baseline, MAP 20% from baseline for >10 minutes	MAP measured in the preoperative holding room on the date of surgery; if unavailable, preinduction MAP was defined as the first valid value obtained upon arrival to the operating room	Timed duration (i.e. minutes)	"Non-invasive, intermittent","Invasive, arterial line"	Yes	7 days	Acute kidney injury	Incidence: Absolute (any i.e. MAP < 65mmHg for >10 minutes): 44% Relative (any i.e. MAP 20% from baseline for >10 minutes): 68% Absolute (not relative) hypotension was related to AKI
170	1	1	Matsota	Factors associated with the presence of postoperative headache in elective surgery patients: a prospective single center cohort study	2017	Japan	Journal paper	Prospective cohort	Single centre	University hospital	Adult	0.72	446			-9	-9	Mixed	General,Gynaecology,Orthopaedic,Head and neck (ENT),Other	Various	General (57%), epidural and/or spinal (25.1%), general + epidural (17.9%)	Relative		SBP 20% from baseline			Not specified	Yes		Postoperative headache
171	1	1	Mavarez-Martinez	The Effects of Patient Positioning on the Outcome During Posterior Cranial Fossa and Pineal Region Surgery.	2020	United States (USA)	Journal paper	Prospective cohort	Multicentre	Multi-centre, 2 centres (university hospital)	Adult	0.75	109	October 2015 - January 2017		49.7 (1.3)	49.7	Mixed	Neurosurgery	Open posterior cranial fossa or pineal region surgery	Unspecified	Relative		BP 20% from baseline	Initial values		Not specified	No
172	1	1	McCarthy	Patient and Hospital Benefits of Local Anaesthesia for Carotid Endarterectomy	2001	United Kingdom (UK)	Journal paper	Prospective cohort	Single centre		Adult	0.28	240	1 Jan 1993 - 31 June 1998		70 Range (44-89)	70	Mixed	Vascular	Carotid Endarterectomy	General + local	Absolute	SBP < 100mmHg				"Invasive, arterial line"	No	30 days		Incidence IOH: GA 40% vs. LA 8%
173	1	1	McCormick	Effectiveness of an Electronic Alert for Hypotension and Low Bispectral Index on 90-day Postoperative Mortality: a Prospective, Randomized Trial	2016	United States (USA)	Journal paper	Prospective RCT	Single centre	Single centre	Adult	0.56	19092	May 2011 - February 2014	ASA 5,ASA 4,ASA 3,ASA 2,ASA 1	54.0 (16.3)	54	Mixed	General,Gynaecology,Neurosurgery,Head and neck (ENT),Other,Vascular,Urology,Orthopaedic,Thoracic,Colorectal,Transplant,Plastic	Various	General	Absolute	MAP < 75mmHg				"Invasive, arterial line","Non-invasive, intermittent"	Yes	90 days	All-cause mortality,Prolonged LOS
174	1	1	Meidert	The impact of continuous non-invasive arterial blood pressure monitoring on blood pressure stability during general anaesthesia in orthopaedic patients: A randomised trial	2017	Germany	Journal paper	Prospective RCT	Single centre	University hospital	Adult	0.62	160	June 2015 - May 2016	ASA 2,ASA 3	72 (66-78)	72	Mixed	Orthopaedic	Total knee replacement, total hip replacement, total shoulder replacement, arthroscopy, procedures on the spine, knee, foot	General	Absolute	MAP < 60mmHg; MAP < 55mmHg				"Non-invasive, intermittent","Non-invasive, continuous"	No
175	1	1	Metry	Abdominoplasty under spinal anesthesia: A feasibility study	2019	Egypt	Journal paper	Prospective RCT	Single centre	University hospital	Adult	0.9	200	January 2017 - December 2018	ASA 1,ASA 2	37.9 (9.6)	37.9	Mixed	Abdominal	Abdominoplasty	General, epidural	Absolute	SBP < 90mmHg				"Non-invasive, intermittent"	No	12 hours postoperative		According to table 2, 42 out of 200 patients experienced IOH.
176	1	1	Meuret	Hypobaric Unilateral Spinal Anaesthesia versus General Anaesthesia in Elderly Patients Undergoing Hip Fracture Surgical Repair: A Prospective Randomised Open Trial	2018	France	Journal paper	Prospective RCT	Single centre	Single centre	Adult	0.71	21	December 2006 - December 2007	ASA 2,ASA 3	85 (5)	85	Mixed	Orthopaedic	Intramedullary nail, DHS plate, hip arthroplasty	General	Relative		SBP 40% from baseline (main), SBP 20% from baseline, SBP 30% from baseline	SBP measured just before the induction of GA or HUSA		"Non-invasive, intermittent"	No	5 days		All reported data (patient population, etc.) is only for the cohort that underwent general anaesthesia. Full study involved 40 participants, 19 undergoing spinal anaesthesia. Incidence: Moderate: SBP 20% from baseline (n = 21; 100.0%) Deep: SBP 30% from baseline (n = 21; 100.0%) Severe: SBP 40% from baseline (n = 15; 71.4%)
177	1	1	Min	Effects of Palonosetron on Perioperative Cardiovascular Complications in Patients Undergoing Noncardiac Surgery With General Anesthesia: A Retrospective Cohort Study	2015	Korea South	Journal paper	Retrospective cohort	Single centre		Adult	0.54	9034	May 2011 - April 2012		54.60 (14.26)	54.6	Mixed	Head and neck (ENT),General,Gynaecology,Neurosurgery,Orthopaedic,Ophthalmology,Plastic,Thoracic,Vascular,Urology	Various	General	Absolute	MAP < 60mmHg				"Non-invasive, intermittent"	No
178	1	1	Minville	Hypotension during surgery for femoral neck fracture in elderly patients: effect of anaesthetic techniques. A retrospective study	2008	France	Journal paper	Retrospective cohort	Single centre	University hospital	Adult	0.76	333	2001 - 2004	ASA 2,ASA 3,ASA 4	85 (6)	85	Mixed	Orthopaedic	Surgical repair of femoral neck fractures	General (12.6%), spinal anaesthesia single injection, continuous spinal anaesthesia	Relative		SBP 30% from baseline		Lowest blood pressure value	Not specified	No			Incidence given for GA group only
179	1	1	Mitchell	Inferior mesenteric artery reimplantation does not guarantee colon viability in aortic surgery	2002	United States (USA)	Journal paper	Retrospective cohort	Multicentre		Adult	0.2	10	1991 - 2001		71 (9) (61 - 83)	71	Mixed	Vascular	Direct reimplantation of the inferior mesenteric artery	Unspecified	Absolute	SBP < 90mmHg for >10 minutes			Timed duration (i.e. minutes)	Not specified	No
180	1	1	Miyamoto	Blood-pressure changes and outcomes associated with cemented bipolar hemiarthroplasty for displaced femoral-neck fractures	2015	Japan	Journal paper	Retrospective cohort	Single centre	Single centre	Adult	0.84	38	April 2008 - January 2013		76.2 (57-89)	76.2	Mixed	Orthopaedic	Cemented bipolar hemiarthroplasty	General (90%), general + epidural (5%), lumbar spinal (5%)	Relative		SBP 20% from baseline; Severe: SBP 40% from baseline (Donaldson grade)			"Non-invasive, intermittent"	No	3 months - 4 years		Hypotension definitions according to Donaldson grading
181	1	1	Miyazaki	An evaluation of perioperative acute kidney injury during laparoscopic sleeve gastrectomy using the acute kidney injury network classification	2016	Japan	Journal paper	Retrospective cohort	Single centre		Adult		50			-9	-9		Bariatric	Laparoscopic sleeve gastrectomy	Unspecified	Absolute	SBP < 55mmHg; sustained: SBP < 55mmHg for >10 minutes			Timed duration (i.e. minutes)	Not specified	Yes		Acute kidney injury	Full-text not available. Information sourced from abstract.
182	1	1	Miyazaki	Resting pupil size is a predictor of hypotension after induction of general anesthesia	2019	Japan	Journal paper	Prospective cohort	Single centre	University hospital	Adult	0.57	79		ASA 1,ASA 2	58 (14)	58	Mixed	Other	Various elective surgery	General	Absolute,Relative	MAP < 60mmHg	MAP 30% from baseline	MAP after 10 minuets of resting time		"Non-invasive, intermittent"	No			Induction hypotension only - hypotension from start of anaesthetic induction until 15 minutes after tracheal intubation
183	1	1	Mizota	Relationship Between Intraoperative Hypotension and Acute Kidney Injury After Living Donor Liver Transplantation: A Retrospective Analysis	2017	Japan	Journal paper	Retrospective cohort	Single centre	University hospital	Adult	0.51	231	March 2008 - April 2015		54	54	Mixed	Transplant	Living donor liver transplant	General	Absolute	MAP < 40mmHg, MAP < 50mmHg			Timed duration (i.e. minutes)	"Invasive, arterial line"	Yes	7 days	Acute kidney injury	Incidence MAP < 50mmHg: 85.7% MAP < 50 mmHg for >10 minutes: 34.2% MAP < 40mmHg: 39.8% MAP < 40mmHg for >10 minutes: 12.1% (Reference: Table 3)
184	1	1	Mohamad	Thoracic epidural analgesia reduces myocardial injury in ischemic patients undergoing major abdominal cancer surgery	2017	Egypt	Journal paper	Prospective RCT	Single centre	Single centre	Adult	0.53	120		ASA 3,ASA 2	62.73 (5.91)	62.73	Mixed	Abdominal	Gastrectomy, Whipple's surgery, distal oesophagectomy	General (50%), general + epidural (50%)	Absolute	SBP < 85mmHg				Not specified	No	2 weeks
185	1	1	Monarrez-Espino	Identification of Factors Associated With Acute Tubular Necrosis Following Kidney Transplant in Northern Mexico: Increased Risk With Cold Ischemia After 8 Hours	2020	Mexico	Journal paper	Retrospective cohort	Single centre		Adult		485	January 2000 - December 2017		-9	-9	Mixed	Transplant	Kidney transplant	Unspecified	Absolute	MAP < 72mmHg				Not specified	Yes		Acute kidney injury
186	1	1	Monk	Association between Intraoperative Hypotension and Hypertension and 30-day Postoperative Mortality in Noncardiac Surgery	2015	United States (USA)	Journal paper	Retrospective cohort	Multicentre	Multi-centre, 5 Veterans Affairs medical centres	Adult	0.07	18756	2001 - 2008	ASA 1,ASA 2,ASA 3,ASA 4,ASA 5	59.5	59.5	Mixed	Orthopaedic,General,Vascular,Neurosurgery,Urology,Other,Thoracic	Various	General, spinal, epidural	Relative,Absolute	Population mean - 2 standard deviations from the mean (SBP < 71mmHg, MAP < 55mmHg, DBP < 35mmHg), SBP < 90mmHg, MAP < 60mmHg, DBP < 50mmHg	SBP 30% from baseline, MAP 30% from baseline, DBP 30% from baseline, SBP 40% from baseline, MAP 40% from baseline, DBP 40% from baseline, SBP 50% from baseline, MAP 50% from baseline, DBP 50% from baseline for >2 minutes, for >5 minutes	Taking the average of all noninvasive blood pressure measurements before the appearance of end-tidal carbon dioxide	"Time weighted average (i.e. area under curve (AUC), threshold (AUT))"	"Non-invasive, intermittent","Invasive, arterial line"	Yes	30 days	All-cause mortality	Definitions: (1) AUT population-defined blood pressure thresholds: hypertensive and hypotensive thresholds were defined as the population mean ± 2 SDs from the mean. We made the a priori decision to define the acceptable blood pressure as the mean of the blood pressure data ± 2 SDs (about 95% of all observations), because this definition is commonly used to define a reference range for laboratory…
187	1	1	Monk	Anesthetic management and one-year mortality after noncardiac surgery	2005	United States (USA)	Journal paper	Prospective cohort	Single centre	University hospital	Adult	0.64	1064		ASA 4,ASA 3,ASA 2,ASA 1	51 (37, 65)	51	Mixed		Various (intracavitary, minimally invasive, orthopaedic)	General	Absolute	SBP < 80mmHg; MAP < 55mmHg			Timed duration (i.e. minutes)	Not specified	Yes	1 year	All-cause mortality	Incidence: SBP < 80mmHg: 19.1% MAP < 55mmHg: 23.9%
188	1	1	Morelli	Terlipressin versus Norepinephrine to Counteract Anesthesia-induced Hypotension in Patients Treated with Renin-Angiotensin System Inhibitors: Effects on Systemic and Regional Hemodynamics	2005	Italy	Journal paper	Prospective RCT	Single centre	Single centre	Adult	0.16	32			68.9 (6.5)	68.9	Mixed	Vascular	Elective carotid endarterectomy	General	Absolute,Relative	MAP < 60mmHg	MAP 30% from baseline	The prestudy value was the mean of four sets of measurements obtained 24 h before surgery		"Invasive, arterial line"	No	None
189	1	1	Munn	Comparison of two oxytocin regimens to prevent uterine atony at cesarean delivery: a randomized controlled trial.	2001	United States (USA)	Journal paper	Prospective RCT		University Hospital	Adult		321	January 1997 - November 1999		25 (6)	25	Female	Gynaecology	Cesarean delivery	Epidural, spinal, general, general + regional	Absolute,Relative	SBP < 100mmHg ; MAP < 60mmHg	SBP 20% from baseline				No
190	1	1	Mursch	Peroperative cardiovascular stability during brainstem surgery. The use of high-dose methylprednisolone compared to dexamethasone	2000	Germany	Journal paper	Retrospective cohort	Single centre		Adult & Paediatric	0.61	55	1 January 1988 - 31 December 1997		14	14	Mixed	Neurosurgery	Brainstem surgery	General	Relative		SBP 30% from baseline	BP obtained 10 minutes after skin incision but before craniotomoy		"Invasive, arterial line"	No			IOH Incidence: Dexamethasone group 30% vs Methylprednisolone group 7%
191	1	1	Murthy	Cardiovascular responses to scalp infiltration with different concentrations of epinephrine with or without lidocaine during craniotomy	2001	India	Journal paper	Prospective cohort	Single centre		Adult	0.35	112		ASA 2,ASA 1	32 (10)	32	Mixed	Neurosurgery	Intracerebral aneurysm clipping, supratentorial craniotomy or suboccipital craniectomy	General	Relative		BP 20% from baseline			Not specified	No
192	1	1	Nada	Intraoperative hypotension in second stage of deep brain stimulator placement (Single versus double-setting procedure)	2012	United States (USA)	Journal paper	Retrospective cohort	Single centre		Adult	0.35	78	2006 - 2012	ASA 2,ASA 3	62 (10)	62	Mixed	Neurosurgery	Implantable pulse generator procedure for deep brain stimulation	MAC + general	Relative		MAP 20% from baseline			"Invasive, arterial line","Non-invasive, intermittent"	No
193	1	1	Nair	Anesthesia Information Management System-Based Near Real-Time Decision Support to Manage Intraoperative Hypotension and Hypertension	2013	United States (USA)	Journal paper	Retrospective cohort	Single centre	University hospital	Adult		34045			51 (16)	51			Various, non-cardiac, off-pump	General (86.5%), other	Absolute	SBP < 80mmHg			Timed duration (i.e. minutes)	"Invasive, arterial line","Non-invasive, intermittent"	No	None
194	1	1	Nair	Predicting anastomotic disruption after emergent small bowel surgery	2006	India	Journal paper				Adult & Paediatric	0.38	70			38.3 (13 - 70)	38.3	Mixed	General	Enteroenteric and enterocolic anastomoses	Unspecified	Absolute	SBP < 80mmHg				Not specified	No
195	1	1	Nakamura	Open surgery or stent repair for descending aortic diseases: Results and risk factor analysis	2009	Japan	Journal paper	Retrospective case-control	Single centre		Adult	0.29	72	1980 - August 2007		70.5 (9.7)	70.5	Mixed	Vascular	Open surgery for descending thoracic aortic disease, stent graft repair for descending thoracic aortic disease	General	Absolute	SBP < 70mmHg				Not specified	No
196	1	1	Nau	Pheochromocytoma does not increase risk in laparoscopic adrenalectomy	2010	United States (USA)	Journal paper	Retrospective cohort	Single centre		Adult		102	July 1997 - December 2008		47	47		General	Laparoscopic adrenalectomy	Unspecified	Absolute	SBP < 80mmHg				Not specified	No
197	0	0	Ngu	Defining an Intraoperative Hypotension Threshold in Association with De Novo Renal Replacement Therapy after Cardiac Surgery	2020	Canada	Journal paper	Retrospective cohort	Single centre	University hospital	Adult	0.28	6523	1 November 2009 - 30 April 2015		67.1	67.1	Mixed	Cardiac	CABG, singular valve, CABG + combined valves	General	Absolute	MAP < 75mmHg, MAP < 65mmHg, MAP < 55mmHg			Timed duration (i.e. minutes)	"Invasive, arterial line"	Yes	60 days	Acute kidney injury,Renal-replacement therapy	MAP < 65mmHg for >10 minutes associated with de novo renal replacement
198	1	1	Nielsen	The Gly16 Allele of the Gly16Arg Single-Nucleotide Polymorphism in the beta2-Adrenergic Receptor Gene Augments Perioperative Use of Vasopressors: A Retrospective Cohort Study	2016	Denmark	Journal paper	Retrospective cohort	Single centre		Adult	0.5	571			54 (15)	54	Mixed	Neurosurgery	Various elective neurosurgical procedures (spinal surgery, intracranial surgery, peripheral nerve surgery, diagnostic procedures, surgery in autonomic nervous system, cranial surgery)	General	Absolute	MAP < 60mmHg			Lowest blood pressure value	"Invasive, arterial line"	No
199	1	1	Nielson	Angiotensin axis blockade, hypotension, and acute kidney injury in elective major orthopedic surgery	2014	United States (USA)	Journal paper	Retrospective cohort	Single centre	University hospital	Adult		922	2010		59.4 (13.1)	59.4		Orthopaedic	Spinal fusion, total knee arthroplasty, total hip arthroplasty	General	Absolute	SBP < 80mmHg for >10 minutes				Not specified	Yes	2 years	Acute kidney injury	Postinduction hypotension: SBP < 80mmHg for >5 minutes within 30 minutes of anaesthesia induction but before surgical incision Intraoperative hypotension: SBP < 80mmHg for >10 minutes occurring after surgical incision
200	1	1	Nienhuijs	Influence of intraoperative hypotension on leaks after sleeve gastrectomy	2016	Netherlands	Journal paper	Retrospective cohort	Single centre	University hospital	Adult		1116	2006 - 2012		-9	-9		Bariatric	Sleeve gastrectomy	Unspecified	Absolute	MAP < 40mmHg, MAP < 50mmHg, MAP < 60mmHg, MAP < 70 mmHg or SBP < 70mmHg, SBP < 80mmHg, SBP < 90mmHg, SBP < 100mmHg for >15 minutes, for >20 minutes			Timed duration (i.e. minutes)	Not specified	Yes		Anastomotic leakage	Only SBP < 100mmHg for >20 minutes associated with anastomotic leakage. Incidence reported is for patients experiencing MAP < 70mmHg for >20 minutes
201	1	1	Nishikawa	A comparison of intravenous-based and epidural-based techniques for anesthesia and postoperative analgesia in elderly patients undergoing laparoscopic cholecystectomy	2007	Japan	Journal paper	Prospective RCT	Single centre		Adult	0.43	30	Not specified	ASA 1,ASA 2	71.1 (5.8)	71.1	Mixed	Abdominal	Laparoscopic Cholecystectomy	General + epidural	Relative		MAP 15% from baseline	Average of three independent pre-anaesthetic recordings		Not specified	No	3 days		IOH incidence: IV anaesthesia group: 0% vs. Epidural group 27%
202	1	1	Nishikawa	A comparison of spinal anesthesia with small-dose lidocaine and general anesthesia with fentanyl and propofol for ambulatory prostate biopsy procedures in elderly patients.	2007	Japan	Journal paper	Prospective RCT	Single centre	Outpatient anaesthesia unit at a municipal hospital	Adult		80		ASA 1,ASA 2	72 (6)	72	Male	Urology	Elective outpatient prostate biopsy	General, spinal	Relative		MAP 20% from baseline	Mean of the two lowest measurements recorded during a 5-minute interval just before the induction of anesthesia		"Non-invasive, intermittent"	No	7 days
203	1	1	Nohara	Intraoperative hypotension caused by oral administration of 5-aminolevulinic acid for photodynamic diagnosis in patients with bladder cancer	2918	Japan	Journal paper	Retrospective cohort	Single centre	University hospital	Adult	0.2	192	January 2017 - March 2019		73.8 (8.7)	73.8	Mixed	Urology	Transurethral resection of bladder tumour	General, spinal	Absolute	SBP < 80mmHg			Lowest blood pressure value	Not specified	No
204	1	1	Noordzij	Peri-operative tension as a risk factor for anastomotic leakage in colorectal surgery	2010	Netherlands	Conference abstract	Prospective cohort			Adult	-0.09	329	January 2007 - August 2008		-9	-9	Mixed	Colorectal	Primary colorectal anastomoses	General	Absolute	SBP < 100mmHg			Timed duration (i.e. minutes)	Not specified	No			The median time of the peroperative hypotensive period in the group that developed an anastomotic leakage was 30 minutes in comparison to 15 minutes in the group that did not developed a leakage (OR: 1.02, 95% CI: 1.01-1.03, p = 0,007).
205	1	1	Nozaki	Comparison between the hemodynamic parameters during laparoscopic resection of adrenal and extra-adrenal pheochromocytomas	2013	Japan	Conference abstract				Adult		10	October 2001 - October 2011		-9	-9	Mixed	Other	Laparoscopic resection of extra-adrenal pheochromocytomas, laparoscopic resection of adrenal pheochromocytoma	Unspecified	Absolute	SBP < 80mmHg				Not specified	No	None		Type of anaesthesia used unspecified, but assumed to be general. Average age and sex are also unspecified - assumed to be adult patients and male and female. Under type of surgery I marked as 'other' in reference to endocrine surgery.
206	1	1	Odom	Paravertebral Blocks Reduce Narcotic Use without Affecting Perfusion in Patients Undergoing Autologous Breast Reconstruction	2017	United States (USA)	Journal paper	Retrospective cohort	Single centre	Single centre	Adult	1	170	2010 - 2016	ASA 1,ASA 2,ASA 3	48.4 (8.6)	48.4	Female	Plastic	Abdominally based autologous breast reconstruction	General + paravertebral block	Relative,Absolute	MAP < 65mmHg	MAP 20% from baseline	Preoperative heart rate and blood pressure are an average of the first two readings upon arrival to pre-operative holding area		Not specified	No	None
207	1	1	Oh	Comparison of the Postoperative Liver Function Between Total Intravenous Anesthesia and Inhalation Anesthesia in Patients with Preoperatively Elevated Liver Transaminase Levels: A Retrospective Cohort Study	2020	Korea South	Journal paper	Retrospective cohort	Single centre	Single centre	Adult	0.46	730	December 2016 - November 2017	ASA 1,ASA 2,ASA 3,ASA 4,ASA 5	57.4	57.4	Mixed	Spinal,Neurosurgery,Orthopaedic,Abdominal,Gynaecology,Thoracic,Other	Various	General	Relative		MAP 30% from baseline			Not specified	No	24 hours
208	1	1	Okello	A comparison of risk of hypotension using standard doses of remifentanil versus dexmedetomidine infusions in adult patients undergoing surgery under general anaesthesia at the Aga Khan University Hospital, Nairobi	2018	Kenya	Journal paper	Prospective RCT	Single centre	Single centre, university hospital	Adult	0.52	104	August 2014 - March 2015	ASA 1,ASA 2	36 (12) (18-75)	36	Mixed	General,Gynaecology,Neurosurgery,Orthopaedic,Plastic,Head and neck (ENT),Urology,Maxillofacial	Various	General	Relative		MAP 30% from baseline	The baseline average mean arterial pressure was determined using mean arterial pressures on anaesthesia review, prior to entry into theater (in the wards) and prior to induction		"Non-invasive, intermittent"	No	None
209	1	1	Okitsu	Paravertebral block decreases opioid administration without causing hypotension during transapical transcatheter aortic valve implantation	2016	Japan	Journal paper	Retrospective cohort	Single centre		Adult	0.64	61	September 2010 - August 2014		81.4 (7.6)	81.4	Mixed	Vascular	Transapical transcatheter aortic valve implantation	General, general + paravertebral block	Relative		SBP 20% from baseline		Timed duration (i.e. minutes)	"Invasive, arterial line"	No
210	1	1	Oliver	A Comparison of Fenoldopam with Dopamine and Sodium Nitroprusside in Patients Undergoing Cross-Clamping of the Abdominal Aorta	2006	United States (USA)	Journal paper	Prospective RCT	Single centre		Adult	0.1	59			70.2 (8.4)	70.2	Mixed	Vascular	Elective AAA, aorto-biliac, or aortobifemoral graft surgery	General	Absolute	SBP < 80mmHg				"Invasive, arterial line"	No
211	1	1	Onishi-Kato	Perioperative Factors Associated With Chronic Central Pain After the Resection of Intramedullary Spinal Cord Tumor	2017	Japan	Journal paper	Prospective cohort	Single centre	University hospital	Adult	0.3	78	1 January 2000 - 31 December 2008		49 (17-79)	49	Mixed	Neurosurgery	Resection of intramedullary spinal cord tumour	General	Relative		MAP 20% from baseline for >15 minutes		Timed duration (i.e. minutes)	"Invasive, arterial line"	Yes		Chronic postsurgical pain	?hypotensive anaesthesia
212	1	1	Palm	Timing of resumption of beta-blockers after discontinuation of vasopressors is not associated with post-operative atrial fibrillation in critically ill patients recovering from non-cardiac surgery: A retrospective cohort analysis	2020	United States (USA)	Journal paper	Retrospective cohort	Multicentre	Two academic medical centres	Adult	0.39	871	January 2005 - December 2015		62.5 (11.5)	62.5	Mixed	General,Colorectal,Abdominal,Urology,Gynaecology,Orthopaedic,Vascular,Thoracic,Spinal,Head and neck (ENT)	Various, non-cardiac	General and/or regional	Absolute	MAP < 70mmHg			Timed duration (i.e. minutes)	Not specified	No
213	1	1	Palmer	Utility of Geriatric Assessment in the Projection of Early Mortality Following Hip Fracture in the Elderly Patients	2018	United States (USA)	Journal paper	Retrospective cohort	Single centre	Single centre	Adult	0.59	108	1 January 2015 - 31 December 2016		77.3 (69, 83)	77.3	Mixed	Orthopaedic	Medullary hip screw, total hip arthroplasty, independent screw, sliding hip screw	Unspecified	Absolute,Relative	SBP < 90mmHg, SBP < 110mmHg	SBP 25% from baseline	Baseline systolic blood pressure measured before surgery	"Time weighted average (i.e. area under curve (AUC), threshold (AUT))"	"Invasive, arterial line","Non-invasive, intermittent"	No	90 days		No association with 30 or 90-day mortality. Unsure whether this patient population would have had general anaesthesia.
214	1	1	Panda	Early postoperative cognitive dysfunction (POCD) after general anesthesia in middle-aged hypertensive patients: A pilot study	2012	India	Journal paper	Prospective cohort			Adult	0.49	60	July 2009 - October 2010		49.20 (5.45)	49.2	Mixed		Various elective surgical procedures under general anaesthesia	General	Relative		MAP 20% from baseline		Timed duration (i.e. minutes)	"Non-invasive, intermittent"	No	7 days
215	1	1	Pandazi	Low-dose (1 mug/kg) clonidine premedication and hypotension after carotid artery surgery	2011	Greece	Journal paper	Prospective RCT	Single centre	Hosptial	Adult	0.32	84		ASA 2,ASA 3	68.0 (7.2)	68	Mixed	Vascular	Carotid endarterectomy	General	Relative		SBP 30% of baseline for >1 minute	Pre-operative measurements day before surgery	Number of episodes	"Non-invasive, continuous"	No	24 hours
216	1	1	Pandazi	Low-dose (1 microg/kg) clonidine premedication and hypotension after carotid artery surgery	2011	Greece	Journal paper	Prospective RCT	Single centre		Adult	0.32			ASA 2,ASA 3	68.0 (7.2)	68	Mixed	Vascular	Carotid endarterectomy	General	Relative		SBP 30% from baseline for >1 minute	Defined as the average of 2 preoperative measurements on the day before surgery	Timed duration (i.e. minutes)	"Invasive, arterial line"	No
217	1	1	Park	Intraoperative changes in hyponatremia as a risk factor for prolonged mechanical ventilation after living donor liver transplantation	2010	Korea South	Journal paper	Retrospective cohort	Single centre		Adult	0.29	381	January 2000 - December 2008		49.2 (8.9)	49.2	Mixed	Transplant	Liver transplant	Unspecified	Absolute	SBP < 70mmHg, more than 3 times			Number of episodes	Not specified	Yes	1 year	Prolonged mechanical ventilation
218	1	1	Park	Intraoperative Arterial Pressure Variability and Postoperative Acute Kidney Injury	2020	Korea South	Journal paper	Retrospective cohort	Multicentre	University hospitals	Adult	0.52	82659	2004 - 2013, 2006 - 2015, 2016 - 2017		58.3	58.3	Mixed	Neurosurgery,General,Gynaecology,Orthopaedic,Urology,Thoracic	Various noncardiac	General (83.3%), nongeneral	Absolute	MAP < 65mmHg			Timed duration (i.e. minutes),"Time weighted average (i.e. area under curve (AUC), threshold (AUT))",Lowest blood pressure value	"Invasive, arterial line","Non-invasive, intermittent"	No
219	1	1	Pasma	Artifact Processing Methods Influence on Intraoperative Hypotension Quantification and Outcome Effect Estimates	2020	Netherlands	Journal paper	Prospective cohort	Single centre	University hospital	Adult	0.38	2988	1 January 2011 - 31 December 2014	ASA 5,ASA 4,ASA 3,ASA 2,ASA 1	70.3 (65.6, 76.5)	70.3	Mixed	General,Orthopaedic,Urology,Head and neck (ENT),Vascular,Gynaecology,Neurosurgery,Other	Various	Unspecified	Absolute	MAP < 50mmHg; MAP < 60mmHg; MAP < 65mmHg; MAP < 70mmHg			Timed duration (i.e. minutes),Lowest blood pressure value,"Time weighted average (i.e. area under curve (AUC), threshold (AUT))"	"Invasive, arterial line"	Yes		"Acute coronary syndrome, not MI",Myocardial infarction
220	1	1	Patti	Risk factors for postoperative delirium after colorectal surgery for carcinoma	2011	Italy	Journal paper	Prospective cohort	Multicentre	University hospital	Adult	0.6	100	February 2007 - February 2009	ASA 4,ASA 3,ASA 2,ASA 1	70.2 (4.1)	70.2	Mixed	General	Non-laparoscopic colorectal surgery for carcinoma	Unspecified	Absolute	MAP < 60mmHg or prolonged use of a vasoactive substance				Not specified	Yes	4 days	Delirium
221	1	1	Peng	Comparison of sedative effects between dexmedetomidine and propofol in painless artificial abortion	2018	China	Journal paper	Prospective cohort	Single centre	Hospital	Adult		200	January 2015 - December 2017	ASA 1,ASA 2	26.9 (5.5)	26.9	Female	Gynaecology	Painless artificial abortion	General	Absolute,Relative	SBP < 90mmHg	SBP 30% from baseline	Pre-induction pressure		"Non-invasive, intermittent"	No	None		Hypotension was defined as SBP < 90mmHg or "less than 30% of basal blood pressure" 41 participants experienced intraoperative hypotension out of the 300 participants.
222	1	1	Perez-Pena	Autonomic Neuropathy Is Associated With Hemodynamic Instability During Human Liver Transplantation	2003	Spain	Journal paper	Retrospective cohort	Single centre		Adult	0.27	41			51 (19-67)	51	Mixed	Transplant	Liver transplant	General	Absolute	SBP < 90mmHg for >10 minutes					No
223	1	1	Petersen	Myocardial infarction following fast-track total hip and knee arthroplasty—incidence, time course, and risk factors: a prospective cohort study of 24,862 procedures	2018	Denmark	Journal paper	Prospective cohort	Multicentre	Multi-centre, 8 orthopaedic centres	Adult	0.58	24862	January 2010 - October 2015		68 (11)	68	Mixed	Orthopaedic	Total hip arthroplasty or total knee arthroplasty	General, spinal	Absolute	SBP < 90mmHg				Not specified	Yes	90 days	Myocardial infarction
224	1	1	Petrova	The comparative characteristic of the low-flow inhalation anesthesia with sevoflourane and desflourane at transnasal transsphenoidal hypophysis tumors removal	2016	Russian Federation	Conference abstract	Prospective cohort			Adult	0.49	30		ASA 3	46 (4.3)	46	Mixed	Neurosurgery	Transnasal Transsphenoidal Hypophysis Tumors Removal	General	Absolute	MAP < 60mmHg				"Non-invasive, intermittent"	No			"In all cases there was a tendency to arterial hypotension right after an (mean BP <60 mmHg), introduction of fenylephrine for for achievement of target values of mean BP was required in all cases." - 100% incidence of IOH MAP in abstract written as mean BP.
225	1	1	Petsiti	Depth of Anesthesia as a Risk Factor for Perioperative Morbidity	2015	Greece	Journal paper	Prospective cohort	Single centre	Single centre	Adult	0.48	248	2-year period	ASA 1,ASA 2,ASA 3,ASA 4,ASA 5	63.8 (11.2)	63.8	Mixed	Abdominal	Elective major abdominal surgery	General + epidural	Absolute,Relative	MAP < 60mmHg	MAP < 70mmHg and MAP 30% from baseline			"Invasive, arterial line"	Yes	None	Prolonged LOS,In-hospital mortality,Postoperative cardiocirculatory complication,Postoperative respiratory complication,Delayed wound healing,Postoperative gastrointestinal complication,Admission to ICU	The summation of low values was recorded as total hypotension time (THT, in minutes). Because brief periods of hypotension are common in almost every operation [15], patients were allocated to two groups based on intraoperative THT: (1) THT ≤ 10 minutes and (2) THT > 10 minutes for the entire operation. Pulmonary and gastrointestinal dysfunction were more important than cardiac complications for …
226	1	1	Picard	Oesophageal Doppler to optimize intraoperative haemodynamics during prone position. A randomized controlled trial	2016	France	Journal paper	Prospective RCT	Single centre	University hospital	Adult	0.42	67	December 2004 - May 2007	ASA 3,ASA 1,ASA 2	59.5	59.5	Mixed	Spinal	Elective spine surgery with posterior laminectomy in prone position	General	Relative		MAP 25% from baseline	Preoperative MAP value	Timed duration (i.e. minutes),Number of episodes	"Non-invasive, intermittent"	No	None
227	1	1	Pin-On	The incidence and outcome of intraoperative hypotension in traumatic brain injured patients reported by an alternative definition of hypotension: A prospective cohort study a preliminary report	2017	Thailand	Journal paper	Prospective cohort	Single centre		Adult	0.16	100	January 2014 - December 2014	ASA 4,ASA 5,ASA 3,ASA 2	42 (16)	42	Mixed	Neurosurgery	Emergency craniotomy	General	Absolute,Relative	SBP < 90mmHg	MAP 20% from baseline	The first, in-operating room, recorded blood pressure and heart rate had been listed as their baseline vital signs	Timed duration (i.e. minutes)	"Invasive, arterial line"	Yes	48 hours	In-hospital mortality
228	1	1	Pipanmekaporn	Incidence of and risk factors for cardiovascular complications after thoracic surgery for noncancerous lesions	2014	Thailand	Journal paper	Retrospective cohort	Single centre	University hospital	Adult	0.29	719	2005 - 2011	ASA 3,ASA 2,ASA 1	49.3 (16.8)	49.3	Mixed	Thoracic	Thoracotomy or thoracoscopy for noncancerous lesions	General	Absolute	SBP < 80mmHg for >15 minutes; MAP < 60mmHg for >15 minutes			Timed duration (i.e. minutes)	Not specified	Yes		Postoperative cardiocirculatory complication,Myocardial infarction,"Acute coronary syndrome, not MI"
229	1	1	Pizov	Arterial and Plethysmographic Waveform Analysis in Anesthetized Patients with Hypovolemia	2010	Israel	Journal paper	Prospective cohort	Single centre	university	Adult	0.36	33			54.1 _x0005_(11.1)	54.1	Mixed	Orthopaedic,Urology	hip arthroplasty, suprapubic prostatectomy, or nephrectomy	general	Absolute	SBP < 80 mmHg				"Invasive, arterial line"	No	intraoperative		The aim of this study was to evaluate the reliability of arterial and plethysmographic waveform variables in patients with mild hypovolemia.
230	1	0	Polderman	The prevalence of cardiovascular autonomic neuropathy and its influence on post induction hemodynamic variables in patients with and without diabetes; A prospective cohort study	2018	Netherlands	Journal paper	Prospective cohort	Single centre	Single centre	Adult	0.29	82	November 2014 - March 2017	ASA 3,ASA 2,ASA 1	63 (11)	63	Mixed	Cardiac,Abdominal	Various	General	Absolute,Relative	MAP < 65mmHg for >13 minutes (main), MAP < 50mmHg, MAP < 65mmHg, SBP < 90mmHg	MAP 50% from baseline	Baseline blood pressure was defined as the blood pressure measured at the preoperative assessment clinic. In case of a missing value, we used the blood pressure measured by a nurse on the ward one day prior to surgery.	Timed duration (i.e. minutes)	Not specified	No	None		Definition based on Salmasi 2017 Severe post-induction hypotension: MAP < 50mmHg or >50% from baseline Mild post-induction hypotension: MAP < 65mmHg Intraoperative hypotension: MAP < 65mmHg for > 13 minutes Low systolic blood pressure: SBP < 90mmHg during stable phase of anaesthesia (T30-60) Incidence Severe post-induction hypotension: 20.7% Mild post-induction hypotension: 41.5%
231	1	1	Pouska	The use of HPI (Hypotension probability indicator) during major intracranial surgery; preliminary results of a prospective randomized trial	2019	Czech Republic	Conference abstract	Prospective RCT	Single centre	Single centre, university hospital	Adult	-0.09	40		ASA 1,ASA 2,ASA 3	-9	-9		Neurosurgery	Major supratentorial tumour resection	General	Absolute	MAP < 65mmHg; severe hypotension: MAP < 55mmHg				"Invasive, arterial line"	No	None
232	1	1	Prakash	Changes in blood pressure, blood sugar, and quality of life in patients undergoing pheochromocytoma surgery: a prospective cohort study	2019	India	Journal paper	Prospective cohort	Single centre		Adult	0.5	26	October 2015 - July 2017		39.6	39.6	Mixed	Abdominal	Laparoscopic adrenalectomy for phaeochromocytoma	Unspecified	Absolute	SBP < 90mmHg				Not specified	No	3 months
233	1	1	Radovanovic	Cardiac perioperative complications in noncardiac surgery	2008	Serbia	Journal paper	Prospective cohort	Single centre	Single centre	Adult	-0.09	100			62.16 (44-82)	62.16		Gynaecology,Abdominal,Colorectal,General,Plastic	Various	General	Relative		BP 20% from baseline, not caused by hypovolaemia, anaesthetics itself or their residual effects postoperatively			"Non-invasive, intermittent"	No	None		Full list of surgeries in Tables 1 and 2, but they are in Serbian (translation not difficult)
234	1	1	Ramessur Chandran	Early pancreas allograft thrombosis	2013	Australia	Journal paper	Retrospective cohort	Single centre	University hospital	Adult	0.51	118	October 1992 - January 2010		38 (23, 55)	38	Mixed	Transplant	Pancreas transplant	General	Absolute	SBP < 95mmHg				"Invasive, arterial line"	Yes		Early pancreatic allograft thrombosis
235	1	1	Randle	Selective versus Non-Selective Alpha-Blockade prior to Laparoscopic Adrenalectomy for Pheochromocytoma	2017	United States (USA)	Journal paper	Retrospective cohort	Single centre	Single centre	Adult	0.62	52	2001 - 2015		53.7	53.7	Mixed	Abdominal	Unilateral transabdominal laparoscopic adrenelectomy	Unspecified	Absolute	SBP < 80mmHg				"Invasive, arterial line"	No
236	1	1	Ranjan	To Compare the Changes in Hemodynamic Parameters and Blood Loss during Percutaneous Nephrolithotomy - General Anesthesia versus Subarachnoid Block.	2020	India	Journal paper	Prospective RCT	Single centre	Single-centre tertiary care hospital	Adult	-0.09	60	1 June 2016 - 2 January 2018	ASA 1,ASA 2	-9	-9	Mixed	Urology	Percutaneous nephrolithotomy	General, subarachnoid block	Absolute,Relative	SBP < 90mmHg	SBP 20% from baseline			Not specified	No
237	1	0	Ranucci	Discrimination and calibration properties of the hypotension probability indicator during cardiac and vascular surgery	2019	Italy	Journal paper	Retrospective cohort	Single centre	Clinical research hospital	Adult	0.17	23			72 (63, 77)	72	Mixed	Cardiac,Vascular	Cardiac or major vascular surgery	General	Absolute	MAP < 65mmHg for >1 minute				"Invasive, arterial line"	No	30 days
238	0	0	Rettig	Impact of Intraoperative Hypotension During Cardiopulmonary Bypass on Acute Kidney Injury After Coronary Artery Bypass Grafting	2017	Netherlands	Journal paper	Retrospective cohort	Single centre		Adult	0.21	1891	June 2011 - January 2014		67 (10)	67	Mixed	Cardiac	Coronary artery bypass grafting	General	Absolute,Relative	MAP < 65mmHg; MAP < 60mmHg; MAP < 55mmHg; MAP < 50mmHg; MAP < 45mmHg; MAP < 40mmHg	MAP 35% from baseline; MAP 40% from baseline; MAP 45% from baseline; MAP 50% from baseline; MAP 55% from baseline; MAP 60% from baseline	Blood pressure was measured using the Omron M6 at the outpatient preanesthesia evaluation clinic. Blood pressure was measured in the sitting position with the cuff on the upper arm.	"Time weighted average (i.e. area under curve (AUC), threshold (AUT))",Timed duration (i.e. minutes)	"Invasive, arterial line"	No
239	1	1	Richards	The Association of Reamed Intramedullary Nailing and Long-Term Cognitive Impairment	2011	United States (USA)	Journal paper	Prospective cohort	Single centre	Single centre	Adult	0.43	108	July 2006 - July 2007		42 (16.8)	42	Mixed	Orthopaedic	Reamed intramedullary nailing	General	Absolute	SBP < 90mmHg				Not specified	Yes	12 months	Postoperative cognitive dysfunction	Use of general anaesthetic not specified; implied by patients having mechanical ventilation.
240	0	0	Ristovic	The Impact of Preoperative Risk on the Association between Hypotension and Mortality after Cardiac Surgery: An Observational Study.	2020	Canada	Journal paper	Retrospective cohort	Single centre	Single centre, university hospital	Adult	0.28	6627	November 2009 - March 2015		67.1	67.1	Mixed	Cardiac	Coronary artery bypass graft, valvular surgery, CABG + valve	General	Absolute	MAP < 55mmHg, MAP < 65mmHg for >10 minutes			Timed duration (i.e. minutes)	"Invasive, arterial line"	Yes		In-hospital mortality	MAP < 65mmHg associated with in-hospital mortality in intermediate-risk patients.
241	1	1	Robba	Effects of propofol or sevoflurane anesthesia induction on hemodynamics in patients undergoing fiberoptic intubation for cervical spine surgery: A randomized, controlled, clinical trial	2017	United Kingdom (UK)	Journal paper	Prospective RCT	Single centre		Adult	-0.03	72		ASA 2,ASA 1,ASA 3	55 (15)	55	Mixed	Spinal	Cerebral myelopathy surgery	General	Relative		MAP 20% from baseline	Before anaesthesia induction	Number of episodes	"Invasive, arterial line"	No	None		Very confusing gender disaggregation (Table 2)
242	1	1	Roshanov	Relationship between Perioperative Hypotension and Perioperative Cardiovascular Events in Patients with Coronary Artery Disease Undergoing Major Noncardiac Surgery	2019	Canada	Journal paper	Retrospective cohort	Multicentre	Multicentre (12), international	Adult	0.39	955	July 2008 - October 2013		69.7 (8.5)	69.7	Mixed	Abdominal,Vascular,Orthopaedic,Thoracic	Elective vascular, orthopaedic, thoracic or abdominal surgery	All types of anaesthesia permitted	Absolute	SBP < 90mmHg >10 min, for which intervention was initiated				"Non-invasive, intermittent","Invasive, arterial line"	Yes	30 days	Myocardial infarction,Cardiovascular mortality	All types of anaesthesia were permitted. Intraoperative hypotension was defined as systolic blood pressure less than 90 mmHg for at least 10min in total during surgery and for which intervention was initiated (including initiation or intensification of intravenous crystalloids or colloids, use of vasopressors or inotropes, blood transfusion, or intraaortic balloon pump).
243	1	1	Roshanov	Withholding versus Continuing Angiotensin-converting Enzyme Inhibitors or Angiotensin II Receptor Blockers before Noncardiac Surgery	2017	United Kingdom (UK)	Journal paper	Prospective cohort	Multicentre	Multicentre, 12 international centres in 8 countries (North and South America, Asia, Australia, Europe)	Adult	0.52	14687	August 2007 - January 2011		64.8 (11.8)	64.8	Mixed	General,Thoracic,Orthopaedic,Urology,Vascular,Neurosurgery,Other	Various	General, regional	Absolute	SBP < 90mmHg for any duration for which an intervention was initiated			Timed duration (i.e. minutes)	Not specified	No	30 days		Part of the output of the VISION cohort study Full IOH definition: Systolic blood pressure (sBP) less than 90 mmHg for any duration for which an intervention was initiated (including initiation or intensification of intravenous fluids, use of vasopressors or inotropes, blood transfusion, or intraaortic balloon pump therapy)
244	1	1	Ross	An assessment of the necessity of transfusion during pancreatoduodenectomy	2013	United States (USA)	Journal paper	Retrospective cohort	Single centre	Specialised pancreas centre	Adult	0.57	200	1 January 2004 - 31 December 2011	ASA 1,ASA 2,ASA 3,ASA 4	64 (IQR 55, 72)	64	Mixed	Abdominal	Pancreatoduodenectomy	Unspecified	Absolute	SBP < 90mmHg for >5 minutes; DBP < 60mmHg for >5 minutes				Not specified	No	90 days		Anaesthesia unspecified - likely general given major abdominal surgery
245	1	1	Rots	Intraoperative Hypotension is not Correlated to Perioperative Silent Brain Ischemia After Carotid Endarterectomy	2019	Netherlands	Conference abstract	Retrospective cohort	Multicentre	Multicentre, biobank data	Adult	0.29	55			68.5 (9.4)	68.5	Mixed	Vascular	Carotid endarterectomy	Unspecified	Absolute,Relative	SBP < 80mmHg	SBP 20% from baseline			"Invasive, arterial line"	Yes	None	Ischaemic brain lesion
246	1	1	Rots	Intra-Operative Hypotension is a Risk Factor for Post-operative Silent Brain Ischaemia in Patients With Pre-operative Hypertension Undergoing Carotid Endarterectomy	2020	Netherlands	Journal paper	Retrospective cohort	Single centre	University hospital	Adult	0.29	55	October 2003 - October 2008		68.5 (1.7)	68.5	Mixed	Vascular	Carotid endarterectomy	General, general + cervical plexus block	Absolute,Relative	SBP < 80mmHg	SBP 20% from baseline	Pre-operative BP, measured in outpatient clinic or ward no more than one month before surgery, and pre-induction BP, awake oscillometric non-invasive BP measurement in OR before administration of anaesthesia	Timed duration (i.e. minutes)	"Invasive, arterial line","Non-invasive, intermittent"	Yes	3 days	Stroke or TIA
247	1	1	Rusch	Bispectral index to guide induction of anesthesia: A randomized controlled study	2018	Germany	Journal paper	Prospective RCT	Single centre	Single centre, university hospital	Adult	0.38	235	February 2012 - April 2013	ASA 1,ASA 2,ASA 3	48	48	Mixed	Head and neck (ENT),Other,Dermatology	Minor elective surgery: ear, nose and throat, ophthalmic surgery, dermatologic surgery	General	Absolute	MAP < 60mmHg				"Non-invasive, intermittent"	No	None		Numbers are means of medians, as only medians were presented in the paper
248	1	1	Ryu	Clinical Analysis of Stercoral Perforation without Mortality	2017	Korea South	Journal paper	Retrospective cohort	Single centre		Adult	0.83	12	January 2009 - December 2015	ASA 1,ASA 2,ASA 3	73.8 (60-85)	73.8	Mixed	Colorectal	Hartman's procedure	General	Absolute	SBP < 90mmHg; MAP < 60mmHg				Not specified	No
249	1	1	Sabate	Incidence and predictors of major perioperative adverse cardiac and cerebrovascular events in non-cardiac surgery	2011	Spain	Journal paper	Prospective cohort	Multicentre	Multicentre, 23 hospitals	Adult	0.52	3387	October 2007 - June 2008	ASA 1,ASA 2,ASA 3,ASA 4	67	67	Mixed	Orthopaedic,General,Urology,Gynaecology,Vascular,Thoracic,Neurosurgery,Head and neck (ENT),Maxillofacial	Various	General; general + neuraxial; general + plexus block	Relative		MAP 20% from baseline; MAP 20mmHg from baseline for >1 hour			Not specified	Yes		Myocardial infarction,"Acute coronary syndrome, not MI",Postoperative cardiocirculatory complication,Cardiovascular mortality,Stroke or TIA,All-cause mortality,Admission to ICU,Prolonged LOS
250	1	1	Salim	Frequency of Intraoperative Hypotension After the Induction of Anesthesia in Hypertensive Patients with Preoperative Angiotensin-converting Enzyme Inhibitors	2020	Pakistan	Journal paper	Prospective cohort	Single centre	Single centre	Adult	0.59	115		ASA 2,ASA 3	49.02 (8.69)	49.02	Mixed	Other	Various	General	Absolute	SBP < 90mmHg within 30 minutes of induction				"Non-invasive, intermittent"	No	None
251	1	1	Salimi	Dexmedetomidine could enhance surgical satisfaction in Trans-sphenoidal resection of pituitary adenoma	2017	Iran	Journal paper	Prospective RCT	Single centre		Adult	0.52	60			43.31 (12.48)	43.31	Mixed	Neurosurgery	Trans-sphenoidal resection of pituitary adenoma	General	Absolute	MAP < 60mmHg				Not specified	No
252	1	1	Salmasi	Relationship between Intraoperative Hypotension, Defined by Either Reduction from Baseline or Absolute Thresholds, and Acute Kidney and Myocardial Injury after Noncardiac Surgery: A Retrospective Cohort Analysis.	2017	United States (USA)	Journal paper	Retrospective cohort	Single centre	Hospital	Adult	0.56	57315	6 January 2005 - 1 March 2014	ASA 1,ASA 2,ASA 3,ASA 4,ASA 5	56 (15)	56	Mixed		Various inpatient non-cardiac	General	Absolute,Relative	MAP < 65mmHg	MAP 20% from baseline	Average of all MAP reading in 6-months before surgery	"Time weighted average (i.e. area under curve (AUC), threshold (AUT))",Timed duration (i.e. minutes)	"Invasive, arterial line","Non-invasive, intermittent"	Yes	7 days	Acute kidney injury,Myocardial infarction	Various incidences of IOH are recorded using within table 2, assessing both in terms of relative and absolute threshold definitions, among others.
253	1	1	Sauer	Intraoperative hypotension during liver transplantation is associated with decreased one year patient and graft survival	2015	United States (USA)	Conference abstract	Retrospective cohort	Single centre		Adult		565			-9	-9		Transplant	Liver transplant	Unspecified	Absolute	MAP < 60mmHg			Timed duration (i.e. minutes)	Not specified	Yes		1-year mortality,Graft survival
254	0	0	Sceeren	Prediction of hypotension in surgical patients	2017	Netherlands	Conference abstract	Prospective cohort	Single centre	Single centre	Adult	0.29	34			65 (13)	65	Mixed	Cardiac	Off-pump Coronary Artery Bypass Grafting (OPCABG)	Unspecified	Absolute	MAP < 65mmHg for >1 minute				"Invasive, arterial line"	No	None
255	1	1	Schafer	Better haemodynamic stability under xenon anaesthesia than under isoflurane anaesthesia during partial nephrectomy - a secondary analysis of a randomised controlled trial	2019	Germany	Journal paper	Prospective RCT	Single centre	Single centre, university hospital	Adult	0.3	46	July 2013 - October 2015	ASA 2,ASA 1,ASA 3	60 (14)	60	Mixed	Urology	Partial nephrectomy	General, general + epidural	Absolute,Relative	MAP < 65 mmHg, MAP < 60mmHg	SBP 40% from baseline, SBP 20% from baseline	Mean of two measurements at least 5 min apart after the patient’s arrival in the operating room		"Non-invasive, intermittent"	No	None		Primary outcome/definition: MAP < 65mmHg, SBP 40% from baseline Secondary outcome/definition: MAP < 60mmHg, SBP 20% from baseline Had to go back to the original study and protocol publications for some of this data. Stevanovic A, Schaefer P, Coburn M, Rossaint R, Stoppe C, et al. (2017) Renal function following xenon anesthesia for partial nephrectomy—An explorative analysis of a randomized contr…
256	1	1	Schmid	Algorithm-guided goal-directed haemodynamic therapy does not improve renal function after major abdominal surgery compared to good standard clinical care: a prospective randomised trial	2016	Germany	Journal paper	Prospective RCT	Single centre	Single centre, university hospital	Adult	0.23	180	March 2010 - December 2012	ASA 3,ASA 2,ASA 1	66 (12)	66	Mixed	Abdominal	Whipple, oesophageal, pancreatectomy, other major abdominal surgery	General + epidural	Absolute	MAP < 70mmHg				"Invasive, arterial line"	Yes	12 months	In-hospital mortality,Acute kidney injury,Delirium,Myocardial infarction,Stroke or TIA,Re-admission to ICU,Hospital re-admission,Surgical re-intervention,Postoperative respiratory complication,Postoperative cardiocirculatory complication,All-cause mortality
257	1	1	Schneck	Hypotension Prediction Index based protocolized haemodynamic management reduces the incidence and duration of intraoperative hypotension in primary total hip arthroplasty: a single centre feasibility randomised blinded prospective interventional trial.	2019	Germany	Journal paper	Prospective RCT	Single centre	University hospital	Adult	0.49	99	January 2016 - June 2017, July 2017 - August 2018	ASA 1,ASA 2,ASA 3	65	65	Mixed	Orthopaedic	Total hip arthroplasty	General	Absolute	MAP < 65mmHg for >1 minute			Timed duration (i.e. minutes),Number of episodes	"Invasive, arterial line","Non-invasive, intermittent"	No
258	1	1	Schnetz	The triple variable index combines information generated over time from common monitoring variables to identify patients expressing distinct patterns of intraoperative physiology	2019	United States (USA)	Journal paper	Retrospective cohort	Single centre	Single centre, university hospital	Adult	0.46	5296	1 January 2014 - 31 July 2014	ASA 5,ASA 4,ASA 3,ASA 2,ASA 1	53.6 (16.8)	53.6	Mixed	General,Orthopaedic,Thoracic,Cardiac	Various	General +/- various	Absolute	MAP < 55mmHg				"Non-invasive, intermittent","Invasive, arterial line"	No	30 days		5296 profiles, but only 4358 unique patients (17.7% repeat surgery) Also used the triple low state (MAP < 75mmHg, BIS < 45, MAC < 0.8)
259	1	1	Schultz	High versus low positive end-expiratory pressure during general anaesthesia for open abdominal surgery (PROVHILO trial): a multicentre randomised controlled trial.	2014	Netherlands	Journal paper	Prospective RCT	Multicentre		Adult	0.43	894	February 2011 - January 2013	ASA 1,ASA 2,ASA 3,ASA 4,ASA 5,ASA 6	54 - 74	54	Mixed		Various	General	Absolute	SBP < 90mmHg for >3 minutes				Not specified	No	90 days		Author given as "The PROVE Network Investigators* for the Clinical Trial Network of the European Society of Anaesthesiology", but correspondence to Dr Marcus J Schulz.
260	1	1	Senekowitsch	Replanting the inferior mesentery artery during infrarenal aortic aneurysm repair: Influence on postoperative colon ischemia	2006	Austria	Journal paper	Prospective RCT	Single centre	Single centre	Adult	0.12	128	January 1999 - December 2003		70 (9)	70	Mixed	Vascular	Aortic aneurysm repair with ligation or replantation of the inferior mesentery artery	General + spinal	Absolute	MAP < 65mmHg for >10 minutes				Not specified	No	30 days
261	1	1	Sessler	Hospital stay and mortality are increased in patients having a triple low of low blood pressure, low bispectral index, and low minimum alveolar concentration of volatile anesthesia	2012	United States (USA)	Journal paper	Retrospective cohort	Single centre	Single centre	Adult & Paediatric	-0.09	24120	6 January 2005 - 31 December 2009	ASA 1,ASA 2,ASA 3,ASA 4,ASA 5	-9	-9	Mixed	Other,Orthopaedic,Gynaecology,Urology,General,Neurosurgery,Abdominal,Head and neck (ENT),Vascular,Thoracic	All non-cardiac surgery	General	Absolute	MAP < 75mmHg				"Non-invasive, intermittent","Invasive, arterial line"	Yes	None	In-hospital mortality,Prolonged LOS	Adjusted for baseline comorbidity and procedural intensity. Hypotension in the context of a triple-low state.
262	1	1	Sessler	Period-dependent Associations between Hypotension during and for Four Days after Noncardiac Surgery and a Composite of Myocardial Infarction and Death: A Substudy of the POISE-2 Trial	2018	United States (USA)	Journal paper	Prospective RCT	Multicentre	Multi-centre, 135 hospitals in 23 countries	Adult	0.47	9765	July 2010 - December 2013		69 (10)	69	Mixed	Vascular,Thoracic,Other,General,Orthopaedic,Gynaecology,Urology	Various	General, general + neuraxial, peripheral nerve blocks, local anaesthesia	Absolute	SBP < 90mmHg requiring treatment			Timed duration (i.e. minutes)	Not specified	Yes	30 days	Myocardial infarction,All-cause mortality
263	1	1	Shah	The incidence of intraoperative hypotension in moderate to high risk patients undergoing non-cardiac surgery: A retrospective multicenter observational analysis.	2020	United States (USA)	Journal paper	Retrospective cohort	Multicentre	Multicenter Perioperative Outcomes Group registry (40 hospitals across 18 states and 2 countries (USA and the Netherlands))	Adult	0.42	22109	1 January 2017 - 31 December 2017	ASA 3,ASA 4	63.3 (13.8)	63.3	Mixed		Various, elective noncardiac major surgery	General	Absolute	MAP < 65mmHg			Timed duration (i.e. minutes)	"Invasive, arterial line"	No
264	1	1	Sharma	Acute changes in renal function after laparoscopic gastric surgery for morbid obesity	2006	United States (USA)	Journal paper	Retrospective cohort	Single centre	University hospital	Adult	0.81	1800	July 1997 - August 2003		42.3 (9.2)	42.3	Mixed	Bariatric	Laparoscopic Roux-en-Y gastric bypass,sleeve gastrectomy, laparoscopic banding procedure	Unspecified	Absolute	SBP < 100mmHg for >5 minutes			Timed duration (i.e. minutes)	Not specified	Yes	6 months	Acute kidney injury
265	1	1	Sharma	Prevalence and risk factors for intraoperative hypotension during craniotomy for traumatic brain injury	2012	United States (USA)	Journal paper	Retrospective cohort	Single centre	Level 1 trauma centre	Adult	0.92	113	October 2007 - January 2010		48 (19)	48	Mixed	Trauma,Neurosurgery	Emergency craniotomy	General	Absolute	SBP < 90mmHg			Number of episodes	"Invasive, arterial line"	No	None
266	1	1	Sharp	Suprarenal clamping is a safe method of aortic control when infrarenal clamping is not desirable	2008	United States (USA)	Journal paper	Retrospective cohort	Single centre		Adult	0.29	237	January 1993 - December 2003		70.9 (8.8)	70.9	Mixed	Vascular	Elective open aortic replacement for abdominal aortic aneurysm	Unspecified	Absolute	SBP < 90mmHg for >15 minutes				Not specified	No
267	1	1	Shear	Documentation and Treatment of Intraoperative Hypotension: Electronic Anesthesia Records versus Paper Anesthesia Records	2017	United States (USA)	Journal paper	Retrospective cohort	Single centre	University hospital	Adult	0.55	189	2009 - 2014	ASA 4,ASA 3,ASA 2,ASA 1	62.5 (15.3)	62.5	Mixed	General	Oesophageal surgery (nissen fundoplication or peroral endoscopic myotomy)	General	Relative		SBP 20% from baseline	Determined from the preoperative history and physical provided by the primary care physician	Number of episodes	"Invasive, arterial line","Non-invasive, intermittent"	No	None
268	1	1	Sheffy	Perioperative hypotension and discharge outcomes in non-critically injured trauma patients, a single centre retrospective cohort study	2017	United States (USA)	Journal paper	Retrospective cohort	Single centre		Adult	0.27	1744	1 May 2012 - 30 November 2013	ASA 4,ASA 3,ASA 2,ASA 1	-9	-9	Mixed	Trauma	Various, trauma surgery	General, regional	Absolute	SBP < 90mmHg; SBP < 110mmHg for patients >65 years			Number of episodes	"Non-invasive, intermittent","Invasive, arterial line"	Yes		All-cause mortality	Incidence SBP < 90mmHg: 64.0% SBP < 90mmHg and SBP < 110mmHg for patients age >65: 65.8%
269	1	1	Shiffermiller	Prospective Randomized Evaluation of Preoperative Angiotensin-Converting Enzyme Inhibition (PREOP-ACEI)	2018	United States (USA)	Journal paper	Prospective RCT	Single centre	Single centre, university hospital	Adult	0.52	275	May 2015 - November 2016	ASA 4,ASA 3,ASA 2,ASA 1	63.8 (10.9)	63.8	Mixed	Orthopaedic,Spinal,Head and neck (ENT),Bariatric,Other	Various	General (54%), spinal (22%), regional (24%)	Absolute	SBP < 80mmHg			Timed duration (i.e. minutes),Number of episodes	"Non-invasive, intermittent"	No
270	1	1	Sirivatanauksorn	Renal dysfunction after orthotopic liver transplantation	2014	Thailand	Journal paper	Retrospective cohort	Single centre		Adult	0.31	81	January 2002 - December 2009		52.45 (22-71)	52.45	Mixed	Transplant	Orthoptic liver transplant	General	Absolute	MAP < 70mmHg			Timed duration (i.e. minutes)	Not specified	Yes		Acute kidney injury
271	1	1	Smith	Wound Infection After Elective Colorectal Resection	2004	United States (USA)	Journal paper	Retrospective cohort	Single centre	University Hospital	Adult	0.46	176	1 February 2000 - 1 January 2002	ASA 3,ASA 4,ASA 5,ASA 6,ASA 2,ASA 1	62 (48, 72)	62	Mixed	General	Elective colorectal resection	General	Absolute	SBP < 90mmHg				Not specified	Yes		Surgical site infection
272	1	0	Smith	Acute Renal Failure Post Coronary Artery Bypass Grafting at The University Hospital of The West Indies	2007	Jamaica	Journal paper	Retrospective cohort	Single centre	university hospital	Adult	0.24	62	1 January 1994 - 31 December 2004		61.2 (10.7) (Range 40 - 85)	61.2	Mixed	Cardiac	Cornary Artery Bypass Grafting	Unspecified	Absolute	MAP < 60mmHg			Timed duration (i.e. minutes)	Not specified	No	3		Anaesthesia unspecified - certainly general as CABG
273	1	1	Smith	Surgical outcomes in geriatric patients: The role of the anesthesiologist	2014	United States (USA)	Conference abstract	Retrospective cohort	Single centre		Adult		31799	January 2006 - December 2010		-9	-9			Various	General	Absolute	MAP < 60mmHg			Timed duration (i.e. minutes)	Not specified	No
274	1	1	Solon	Safe surgery: how accurate are we at predicting intra-operative blood loss?	2013	Ireland {Republic}	Journal paper	Prospective audit	Single centre	University hospital	Adult		168	2009		-9	-9		Other,General,Neurosurgery,Orthopaedic,Urology,Vascular	Various, intermediate and major operations, elective and emergency	Unspecified	Absolute	SBP < 80mmHg				Not specified	No
275	1	1	Son	The Effect of Sufentanil Administration on Remifentanil-Based Anaesthesia during Laparoscopic Gynaecological Surgery: A Double-Blind Randomized Controlled Trial	2014	Korea South	Journal paper	Prospective RCT	Single centre	Single centre	Adult	1	78			40 (12)	40	Female	Gynaecology	Ovarian cystectomy, uterine myomectomy, vaginal hysterectomy	General	Absolute	MAP < 60mmHg				Not specified	No	None		Surgery time: 130 (53) Anaesthesia time: 163 (51)
276	1	1	Sposato	Intraoperative hypotension, new onset atrial fibrillation, and adverse outcome after carotid endarterectomy	2011	Argentina	Journal paper	Prospective cohort	Single centre	university hospital	Adult	0.28	186	1 January 2006 - 31 December 2009		68.6 (8.6)	68.6	Mixed	Vascular	Endarterectomy	General	Absolute	SBP < 80mmHg for >15 minutes				Not specified	Yes	30 days	Postoperative cardiocirculatory complication	IOH increases risk of new onset atrial fibrillation
277	1	1	Sprung	Anesthetic aspects of laparoscopic and open adrenalectomy for pheochromocytoma	2000	United States (USA)	Journal paper	Retrospective cohort	Single centre		Adult	0.62	34	February 1992 - July 1999		51 (17)	51	Mixed	Abdominal,General	Adrenalectomy	General	Absolute	SBP < 90mmHg			Number of episodes,Lowest blood pressure value	"Invasive, arterial line"	No
278	1	1	Srisawat	The role of intraoperative parameters on predicting laparoscopic abdominal surgery associated acute kidney injury.	2018	Thailand	Journal paper	Prospective cohort	Single centre	Single centre	Adult	0.37	64	June 2012 - December 2013	ASA 1,ASA 2,ASA 3	62.2 (14.1)	62.2	Mixed	Abdominal,Gynaecology,Urology,General	Laparoscopic abdominal surgery (urological, gynaecological, colorectal, upper abdominal, lower abdominal)	General	Absolute	MAP < 65mmHg				Not specified	Yes	None	Acute kidney injury	Duration of hypotension associated with AKI
279	1	1	Sun	Defining an Intraoperative Hypotension Threshold in Association with Stroke in Cardiac Surgery	2018	Canada	Journal paper	Retrospective cohort	Single centre	University hospital	Adult	0.28	7457	1 November 2009 - 31 March 2015		65.1 (12.1)	65.1	Mixed	Cardiac	Cardiac surgery requiring cardiopulmonary bypass	General	Absolute	SBP < 75mmHg				"Invasive, arterial line"	No
280	0	0	Sun	Association of Intraoperative Hypotension with Acute Kidney Injury after Elective Noncardiac Surgery	2015	Canada	Journal paper	Retrospective cohort	Single centre	university-based tertiary care hospital	Adult	0.53	5127	1 November 2009 to 1 December 2012		59.5 (14.6)	59.5	Mixed	General,Vascular,Thoracic,Gynaecology,Head and neck (ENT),Plastic	Various	General	Absolute,Relative	SBP < 80mmHg OR MAP < 55 to 60mmHg	SBP 25% from baseline	BP taking in pre-admission clinic	Timed duration (i.e. minutes)	"Invasive, arterial line"	Yes		Acute kidney injury
281	1	1	Szabo	Role of inferior vena cava collapsibility index in the prediction of hypotension associated with general anesthesia: an observational study	2019	Hungary	Journal paper	Prospective cohort	Single centre	Single centre, university hospital	Adult	0.57	83	26 July 2016 - 30 October 2018	ASA 3,ASA 2,ASA 1	62.9	62.9	Mixed	General	Various (minor laparoscopies, hernia repairs, breast and plastic surgeries, minor perianal procedures, endocrine surgeries, upper gastrointestinal surgery, hepatic resection, pancreatic-biliary surgeries, colorectal, other intestinal)	General	Relative,Absolute	SBP < 90mmHg	SBP 30% from baseline			"Non-invasive, intermittent","Invasive, arterial line"	No
282	1	1	Taffe	The occurrence of intra-operative hypotension varies between hospitals: observational analysis of more than 147,000 anaesthesia	2009	Switzerland	Journal paper	Prospective cohort	Multicentre	Anaesthesia Databank Switzerland	Adult	0.56	147573	2000 - 2004	ASA 4,ASA 3,ASA 2,ASA 1	53.1 (19.1)	53.1	Mixed	Head and neck (ENT),General,Gynaecology,Dermatology,Vascular,Neurosurgery,Thoracic,Orthopaedic,Ophthalmology,Urology	Various	General (59.5%), loco-regional, combined	Relative		MAP 30% from baseline for >10 minutes		Timed duration (i.e. minutes)	Not specified	No
283	1	1	Takeda	Risk factors for hemodynamic instability during laparoscopic adrenalectomy for pheochromocytoma	2019	Japan	Conference abstract	Retrospective cohort			Adult	0.47	43	March 2009 - October 2018		50.6	50.6	Mixed	Abdominal	Laparoscopic adrenalectomy for pheochromocytoma	Unspecified	Absolute	SBP < 80mmHg					No			Unspecified anaesthesia. While the paper found 11 cases haemodynamic instability (which included both IOH and hypertenion), only 2 of these were due to the IOH - this was calculated as an incidence of 4.7% (2/43).
284	1	1	Tallgren	Acute Renal Injury and Dysfunction Following Elective Abdominal Aortic Surgery	2007	Finland	Journal paper	Prospective cohort	Single centre	Single centre	Adult	0.22	69	April 2002 - December 2003		67	67	Mixed	Abdominal	Elective abdominal aortic surgery	General	Absolute	MAP < 60mmHg for >15 minutes				Not specified	Yes	5 days	Acute kidney injury
285	1	1	Tan	Acute kidney injury in orthopaedic surgery: Can we reduce onset and minimise impact?	2016	United Kingdom (UK)	Conference abstract	Retrospective cohort	Single centre	Single centre	Adult	-0.09	16	2013-06-01		-9	-9		Orthopaedic	Elective and emergency orthopaedic surgery	Unspecified	Absolute	SBP < 90mmHg >5 minutes				Not specified	Yes	None	Acute kidney injury
286	1	1	Tandon	Peri-operative risk factors for acute lung injury after elective oesophagectomy	2001	United Kingdom (UK)	Journal paper	Retrospective cohort	Single centre	Single centre	Adult	-0.09	168	1 January 1996 - 31 December 1999		-9	-9		General	Elective oesophagectomy	General	Absolute	MAP < 70mmHg			"Time weighted average (i.e. area under curve (AUC), threshold (AUT))"	Not specified	Yes		Postoperative respiratory complication,Anastomotic leakage	Hypotension Index: A plot of mean arterial pressure (MAP) against time was made and the total AUC was calculated using a MAP of less than 70 mm Hg as the cut-off value. The hypotension index was then calculated by dividing the total AUC by the total duration of surgery. May exclude. Not enough information.
287	1	1	Tang	Association of Intraoperative Hypotension with Acute Kidney Injury after Noncardiac Surgery in Patients Younger than 60 Years Old	2019	China	Journal paper	Retrospective cohort	Single centre	Single centre, academic medical centre	Adult	0.5	4952	1 December 2011 - 1 July 2016	ASA 5,ASA 4,ASA 3,ASA 2,ASA 1	44.96 (9.99)	44.96	Mixed			General (92%)	Absolute	MAP < 55mmHg, MAP < 60mmHg, MAP < 65mmHg for >1, 5, 10, 20 minutes			Timed duration (i.e. minutes)	"Invasive, arterial line","Non-invasive, intermittent"	Yes		Acute kidney injury	Verbatim definition: Therefore, we categorized patients as having sustained 0, 1–5, 6–10, 11–20, or more than 20 min in each strata and restricted MAPs to below one of the three a priori designated thresholds (MAP <55, 55–59, and 60–64mm Hg) Incidence: MAP < 55mmHg: 41.9% MAP < 60mmHg: 47.9% MAP < 65mmHg: 55.9% Duration of surgery reported is actually duration of anaesthesia. Duration of surgery …
288	1	1	Tang	Predictors of 30-Day Mortality in Traumatic Brain-Injured Patients after Primary Decompressive Craniectomy	2020	China	Journal paper	Retrospective cohort	Single centre		Adult	0.18	387	January 2012 - March 2019		49 (38, 60)	49	Mixed	Neurosurgery	Primary decompressive craniectomy	Unspecified	Absolute	SBP < 90mmHg				Not specified	Yes		30-day mortality
289	1	1	Tantardini	Intraoperative hypotension and delirium in patients with hip fracture	2020	France	Journal paper	Retrospective cohort	Single centre		Adult		100			-9	-9		Orthopaedic	Surgical repair of hip fracture	Unspecified	Absolute,Relative	MAP < 60mmHg	SBP 30% from baseline	Preoperative baseline		Not specified	No
290	1	1	Tassoudis	Impact of intraoperative hypotension on hospital stay in major abdominal surgery	2011	Greece	Journal paper	Prospective cohort	Single centre	University hospital	Adult	0.47	100			62.2 (13.9)	62.2	Mixed	General,Abdominal	Various, elective major abdominal surgery	Unspecified	Absolute,Relative	MAP < 60mmHg	MAP < 70mmHg and MAP 30% from baseline	On the day before surgery, five consecutive blood pressure measurements with a 10-min interval between them were conducted to obtain a mean baseline pressure for further comparisons.	Timed duration (i.e. minutes)	Not specified	Yes		Prolonged LOS,Postoperative morbidity	Also used threshold of 10 minutes of total hypotension time
291	1	1	Thakar	Acute Kidney Injury after Gastric Bypass Surgery	2007	United States (USA)	Journal paper	Retrospective cohort	Single centre	Single centre	Adult	0.84	491	January 2003 - January 2005		43.05 (10.03)	43.05	Mixed	Abdominal	Gastric bypass (Roux-en-Y or laparoscopic)	General	Absolute	MAP < 60mmHg				Not specified	No	30 days
292	0	0	Theron	General anesthesia versus sedation for implantation of a biventricular pacing device for cardiac resynchronization therapy	2014	United Kingdom (UK)	Journal paper	Retrospective case-control	Single centre		Adult	0.17	107	2002 - 2010		64.6 (12.9)	64.6	Mixed	Cardiac	Cardiac resynchronisation therapy device insertion	General (sedation in other group)	Relative		BP 25% from baseline	First measurement on the chart		"Non-invasive, intermittent","Invasive, arterial line"	No	30 days		Incidence and demographics for the GA population, sedation also used
293	1	1	Thompson	Acute kidney injury following gynaecological oncology surgery: The experience of an Irish tertiary centre	2017	Ireland {Republic}	Conference abstract	Retrospective cohort	Single centre		Adult		300			-9	-9	Female	Gynaecology	Various	Unspecified	Absolute	SBP < 80mmHg				Not specified	Yes		Acute kidney injury
294	1	1	Thongrong	Appropriate Blood Pressure in Cerebral Aneurysm Clipping for Prevention of Delayed Ischemic Neurologic Deficits	2020	Thailand	Journal paper	Retrospective case-control	Single centre	Single centre	Adult	0.69	42	January 2013 - November 2018		56.7 (11.6)	56.7	Mixed	Neurosurgery	Cerebral aneurysm clipping	General	Absolute,Relative	SBP < 95mmHg; DBP < 50mmHg; MAP < 61.7mmHg	SBP 36mmHg from baseline; DBP 27mmHg from baseline; MAP 32mmHg from baseline			Not specified	Yes	None	Ischaemic brain lesion	Not predetermined definitions of IOH. Definitions developed by the study.
295	1	1	Tian	Risk factors for long-term prognosis of hepatocellular carcinoma patients after anatomic hepatectomy	2020	China	Journal paper	Retrospective cohort	Single centre	Single centre	Adult	0.27	74	January 2013 - December 2015		58 (36-81)	58	Mixed	Abdominal,General	Anatomic hepatectomy	Unspecified	Relative		MAP 20% from baseline for >5 minutes		Number of episodes,Timed duration (i.e. minutes)	Not specified	Yes	3 years	All-cause mortality
296	1	1	Trentman	More hypotension in patients taking antihypertensives preoperatively during shoulder surgery in the beach chair position	2011	United States (USA)	Journal paper	Retrospective audit	Single centre	Single, university hospital (Mayo Clinic)	Adult	0.42	384	1 January 2007 - 31 August 2010		63.1 (10.7). Range (20-85)	63.1	Mixed	Orthopaedic	Shoulder arthroscopy in the beach chair position	General	Absolute	SBP < 85mmHg			Number of episodes	"Invasive, arterial line","Non-invasive, intermittent"	No			ASA Score reported only as I and > II
297	1	1	Ullery	Impact of intercostal artery occlusion on spinal cord ischemia following thoracic endovascular aortic repair	2011	United States (USA)	Journal paper	Retrospective case-control	Single centre		Adult	0.45	25	2002 - 2008		70.2 (8.8)	70.2	Mixed	Vascular	Thoracic endovascular aortic repair	General	Absolute	SBP < 90mmHg				Not specified	Yes	5 years	Spinal cord ischaemia
298	1	1	Umuroglu	Perioperative anesthetic and surgical complications of the Nuss procedure	2013	Turkey	Journal paper	Retrospective cohort	Single centre		Adult & Paediatric	0.14	2014	August 2005 - June 2011		17.9 (5.5)	17.9	Mixed	Thoracic	Nuss procedure	General	Relative		MAP 25% from baseline for 2 consecutive measurements	Patient's normal value		Not specified	No
299	1	1	Valent	A 10% blood pressure drop from baseline during mechanical thrombectomy for stroke is strongly associated with worse neurological outcomes	2019	France	Journal paper	Retrospective cohort	Single centre		Adult	0.46	371	January 2015 - December 2017		71 (58, 81.4)	71	Mixed	Neurosurgery	Mechanical thrombectomy	General (42.1%), conscious sedation	Relative		MAP 10% from baseline	BP in intervention suite immediately before induction	Timed duration (i.e. minutes)	"Non-invasive, intermittent"	Yes	90 days	Quality of recovery
300	1	1	Vallee	Norepinephrine reduces arterial compliance less than phenylephrine when treating general anesthesia-induced arterial hypotension	2017	France	Journal paper	Prospective cohort	Single centre	University hospital	Adult	0.6	47	February 2013 - July 2013	ASA 4,ASA 3,ASA 2,ASA 1	53 (39 - 64)	53	Mixed	Neurosurgery		General	Relative		MAP 20% from baseline	MAP measured the day before surgery		"Invasive, arterial line"	No
301	1	1	van Haelst	Selective Serotonin Reuptake Inhibitors and Intraoperative Blood Pressure	2012	Netherlands	Journal paper	Retrospective cohort	Single centre	University hospital	Adult	0.66	80	1 July 2004 - 1 July 2008		64 (12)	64	Mixed	Orthopaedic	Elective primary total hip arthropasty	General, spinal (58%)	Relative		SBP 20% from baseline	Mean of all systolic blood pressures before induction of anaesthesia	"Time weighted average (i.e. area under curve (AUC), threshold (AUT))"	"Non-invasive, intermittent"	No			Really liked the chart they included of blood pressure data. Shaded in the hypotensive times in black and calculated AUC. Hypotension defined by TWA.
302	1	1	van Haelst	Antidepressive treatment with monoamine oxidase inhibitors and the occurrence of intraoperative hemodynamic events: a retrospective observational cohort study	2012	Netherlands	Journal paper	Retrospective cohort	Multicentre	8 hospitals, some university hospitals	Adult	0.62	200	January 2004 - June 2010	ASA 2,ASA 3,ASA 4,ASA 1	60 (14)	60	Mixed	General,Orthopaedic,Other,Gynaecology	Various	General, regional, general + regional, local	Absolute,Relative	SBP < 90mmHg for >5 minutes	SBP 30% from baseline for >5 minutes	Blood pressure measured at the preanaesthesia evaluation clinic. When this value was not available, the mean of all systolic blood pressures before induction of anaesthesia was used as baseline blood pressure.	Number of episodes,Timed duration (i.e. minutes)	Not specified	No
303	1	1	van Waes	Association between Intraoperative Hypotension and Myocardial Injury after Vascular Surgery	2016	Netherlands	Journal paper	Retrospective cohort	Multicentre	Multicentre, two-centre, university hospitals in the Netherlands and Canada	Adult	0.31	890	3 January 2011 - 15 December 2011	ASA 1,ASA 2,ASA 3,ASA 4	73.6 (7.8)	73.6	Mixed	Vascular	Open aortic surgery, (T)EVAR, carotid surgery, peripheral bypass surgery	General, general + regional	Absolute,Relative	MAP < 60mmHg, MAP < 50mmHg	MAP 30% from baseline, MAP 40% from baseline (main)	Mean MAP of all available blood pressure measurements in the operating theatre before induction of anesthesia	Timed duration (i.e. minutes),"Time weighted average (i.e. area under curve (AUC), threshold (AUT))",Number of episodes	"Invasive, arterial line","Non-invasive, intermittent"	Yes	3 days	Myocardial infarction,"Acute coronary syndrome, not MI",All-cause mortality	MAP 40% from baseline for >30 minutes is associated with POMI Incidence: MAP < 60mmHg (n = 450; 50.6%) MAP < 50mmHg (n = 103; 11.6%) MAP 30% from baseline (n = 652; 73.3%) MAP 40% from baseline (n = 423; 47.5%)
304	1	1	Vernooij	Different methods of modelling intraoperative hypotension and their association with postoperative complications in patients undergoing non-cardiac surgery	2018	Netherlands	Journal paper	Retrospective cohort	Multicentre	Multicentre, two-centre, university hospitals in the Netherlands and Canada	Adult	0.43	10432	2 January 2010 - 31 December 2014	ASA 1,ASA 2,ASA 3,ASA 4	71.0 (8.1)	71	Mixed	Head and neck (ENT),General,Orthopaedic,Gynaecology,Urology,Other,Thoracic,Vascular,Neurosurgery	Various	General (93.3%), spinal (6.7%)	Relative,Absolute	MAP < 50mmHg, MAP < 60mmHg, SBP < 70mmHg, SBP < 90mmHg	SBP 20% from baseline, SBP 40% from baseline, MAP 20% from baseline, MAP 40% from baseline	Averaging all valid available BP measurements in the operating room before induction of anaesthesia	Timed duration (i.e. minutes),"Time weighted average (i.e. area under curve (AUC), threshold (AUT))",Number of episodes	"Invasive, arterial line","Non-invasive, intermittent"	Yes		Acute kidney injury,Myocardial infarction,"Acute coronary syndrome, not MI"	Primary outcome: MINS Incidence MAP < 50mmHg: 16% MAP < 60mmHg: 51% MAP 40% from baseline: 57% MAP 20% from baseline: 93%
305	1	1	Wahlberg	Aortic clamping during elective operations for infrarenal disease: The influence of clamping time on renal function	2002	United States (USA)	Journal paper	Retrospective cohort	Single centre	Single centre	Adult	0.27	60	January 1988 - June 1994		64.4 (26-82)	64.4	Mixed	Vascular	Infrarenal aortic reconstruction, juxtarenal aortic reconstruction	Unspecified	Absolute	SBP < 70mmHg for >10 minutes				Not specified	No	30 days		Not specified whether it was general anaesthesia. Assumed to be, as most aortic operations are performed under general anaesthesia.
306	1	1	Wang	Risk factors for post-traumatic massive cerebral infarction secondary to space-occupying epidural hematoma	2014	China	Journal paper	Retrospective cohort	Single centre		Adult & Paediatric	0.3	176	January 2005 - January 2012		38.8 (2 - 70)	38.8	Mixed	Neurosurgery	Decompressive craniectomy for supratentorial brain herniation caused by traumatic acute epidural haematoma	Unspecified	Absolute	SBP < 90mmHg for >30 minutes			Timed duration (i.e. minutes)	Not specified	No
307	1	1	Wang	Risk Factors and Incidence of Postoperative Delirium in Patients Undergoing Laryngectomy	2019	China	Journal paper	Prospective cohort	Single centre	University hospital	Adult	0.01	323	4 April 2018 - 28 December 2018	ASA 3,ASA 2,ASA 1	60	60	Mixed	Head and neck (ENT)	Laryngectomy	Unspecified	Relative		BP 30% from baseline for >30 minutes		Timed duration (i.e. minutes)	Not specified	Yes	6 days	Delirium
308	1	1	Wanner	Raising blood pressure in major noncardiac surgery does not reduce major adverse cardiovascular events - Preliminary results from the BBB Study (Biomarkers, Blood Pressure, BIS) [NCT02533128]	2019	Switzerland	Conference abstract	Prospective RCT			Adult	0.18	451	2015 - 2019		-9	-9	Mixed	Vascular,Abdominal,Urology,Thoracic,Orthopaedic	Various, major non-cardiac	Unspecified	Absolute	MAP < 60mmHg; MAP < 75mmHg			"Time weighted average (i.e. area under curve (AUC), threshold (AUT))"	Not specified	No
309	1	1	Warren	Preoperative embolization of the inferior petrosal sinus in surgery for glomus jugulare tumors	2011	United States (USA)	Journal paper	Retrospective cohort	Single centre		Adult	0.88	24	1995 - 2008		48 (17.15)	48	Mixed	Head and neck (ENT)	Surgical resection of glomus jugulare tumours after preoperative angioembolisation	Unspecified	Absolute	SBP < 80mmHg; DBP < 40mmHg				Not specified	No			Need to check if general or regional anaesthesia
310	0	0	Wesselink	Intraoperative hypotension and delirium after on-pump cardiac surgery	2015	Netherlands	Journal paper	Prospective cohort	Single centre	University hospital	Adult	0.31	768	1 June 2009 - 1 December 2011		66 (20.5 - 88.8	66	Mixed	Cardiac	on-pump cardiac surgery	General	Absolute,Relative	MAP < 60mmHg; MAP < 50mmHg	MAP 30% from baseline; MAP 40% from baseline	pre-induction pressure		"Invasive, arterial line"	No
311	1	1	White	Hypotension during hip fracture surgery-results of the 2013 anaesthetic sprint audit of practice (ASAP)	2014	United Kingdom (UK)	Conference abstract	Prospective audit	Multicentre		Adult		16904	May 2013 - July 2013		-9	-9		Orthopaedic	Repair of hip fracture	Unspecified	Absolute,Relative	SBP < 100mmHg	SBP 20% from baseline	Pre-induction blood pressure		Not specified	No			Incidence: 89% (relative) 77% (absolute)
312	1	1	Wickham	Care of elderly patients: a prospective audit of the prevalence of hypotension and the use of BIS intraoperatively in 25 hospitals in London	2016	United Kingdom (UK)	Journal paper	Prospective audit	Multicentre	Multi-centre, 25 hospitals, 11 district general hospitals, 11 university hospitals, 3 single specialty hospitals	Adult		479	July, August 2014		-9	-9		General,Orthopaedic,Plastic,Other,Gynaecology,Vascular,Head and neck (ENT),Thoracic,Ophthalmology	Various	General, general + regional (19.9%)	Relative		SBP 20% from baseline, prolonged: SBP 20% from baseline for >20 minutes	Preoperative blood pressure was determined using a reading from pre-assessment clinic, the theatre care plan or ward observation chart (last recorded value). Pre-induction blood pressure documented was the blood pressure taken immediately prior to the induction of anaesthesia.	Timed duration (i.e. minutes)	"Non-invasive, intermittent","Invasive, arterial line"	No	None		SBP 20% from baseline for >20 minutes: 29.4% SBP 20% from baseline: 85.7% SBP 40% from baseline: 40.8%
313	1	1	Wijesuriya	Peri-operative management of hypertensive patients and acute kidney injury after elective orthopaedic surgery	2018	United Kingdom (UK)	Conference abstract	Retrospective audit	Single centre	Single centre	Adult	-0.09	84			-9	-9		Orthopaedic	Various; elective orthopaedic	Unspecified	Absolute	SBP < 90mmHg				Not specified	Yes	90 days	Acute kidney injury,All-cause mortality
314	1	1	Wijnberge	The use of a machine-learning based algorithm to reduce hypotension during surgery: A randomised clinical trial	2019	Netherlands	Journal paper	Prospective RCT	Single centre	Single centre, tertiary academic centre	Adult	-0.09	100	November 2017 - January 2019		-9	-9			Elective non-cardiac surgical procedure	General	Absolute	MAP < 65mmHg for >1 minute				"Invasive, arterial line"	No	None		Possibly superseded by later journal article
315	1	1	Wijnberge	Effect of a Machine Learning-Derived Early Warning System for Intraoperative Hypotension vs Standard Care on Depth and Duration of Intraoperative Hypotension During Elective Noncardiac Surgery: The HYPE Randomized Clinical Trial	2020	Netherlands	Journal paper	Prospective RCT	Single centre	Single centre	Adult	0.43	60	May 2018 - March 2019	ASA 4,ASA 3,ASA 2,ASA 1	64 (57, 70)	64	Mixed	Gynaecology,General,Abdominal,Other	Various, elective non-cardiac surgery	General	Absolute	MAP < 65mmHg for >1 minute			"Time weighted average (i.e. area under curve (AUC), threshold (AUT))"	"Invasive, arterial line"	No	30 days
316	1	0	Wildes	Effect of Electroencephalography-Guided Anesthetic Administration on Postoperative Delirium Among Older Adults Undergoing Major Surgery: The ENGAGES Randomized Clinical Trial.	2019	United States (USA)	Journal paper	Prospective RCT	Single centre	Single centre	Adult	0.46	1213	January 2015 - May 2018	ASA 5,ASA 4,ASA 3,ASA 2,ASA 1	69.4	69.4	Mixed	Cardiac,General,Gynaecology,Abdominal,Thoracic,Urology,Other	Various	General (96.5%), general + regional (3.5%)	Absolute	MAP < 60mmHg (main). Also explored MAP < 55mmHg; MAP < 65mmHg; MAP < 70mmHg; MAP < 75mmHg				Not specified	Yes	30 days	Delirium,All-cause mortality	Duration of surgery is actually duration of anaesthesia. Surgery duration not reported.
317	1	1	Willingham	Concurrence of Intraoperative Hypotension, Low Minimum Alveolar Concentration, and Low Bispectral Index Is Associated with Postoperative Death	2015	United States (USA)	Journal paper	Retrospective cohort	Multicentre	University	Adult	0.47	13198		ASA 1,ASA 2,ASA 3,ASA 4,ASA 5	56 (44, 66) this is median (IQR)	56	Mixed	General,Abdominal,Head and neck (ENT),Vascular,Thoracic,Colorectal,Spinal,Urology,Orthopaedic	various	General	Absolute	MAP < 75mmHg			Timed duration (i.e. minutes)	Not specified	Yes	none	In-hospital mortality,All-cause mortality	Stephanie, please check this one
318	1	1	Woltering	Development of effective prophylaxis against intraoperative carcinoid crisis	2016	United States (USA)	Journal paper	Retrospective cohort	Single centre		Adult	0.54	150	1 May 2006 - 31 March 2012		59 (10)	59	Mixed	Abdominal,Colorectal,General	Neuroendocrine tumour removal	Unspecified	Absolute	SBP < 80mmHg for >10 minutes				Not specified	No	None		Anaesthesia type unspecified - likely general +/- other given NET GIT tumour resections
319	1	1	Wongkornrat	Predictors of paraplegia with current thoracoabdominal aortic aneurysm repair	2015	Thailand	Journal paper	Prospective cohort	Single centre		Adult	0.27	200	January 2007 - December 2011		65.14 (12.01) (27-89)	65.14	Mixed	Vascular	Thoracoabdominal aortic aneurysm repair (EVAR/TEVAR, descending thoracic aortic repair, abdominal aortic aneurysm repair)	Unspecified	Absolute	MAP < 60mmHg				"Invasive, arterial line"	Yes		Paraplegia
320	1	1	Wood	Anaesthesia for 1131 patients undergoing proximal femoral fracture repair: a retrospective, observational study of effects on blood pressure, fluid administration and perioperative anaemia	2011	United Kingdom (UK)	Journal paper	Retrospective cohort	Single centre	Single centre	Adult	0.75	1131	17 December 2005 - 10 January 2010	ASA 1,ASA 2,ASA 3,ASA 4	84 (19 - 105)	84	Mixed	Orthopaedic	Surgical hemiarthroplasty (cemented or uncemented), dymanic hip screw (DHS) fixation, proximal femoral nail insertion, total hip replacement	General (43.2%), spinal (51.1%), general + spinal (5.7%)	Absolute,Relative	SBP < 90mmHg	SBP 20% from baseline	Systolic blood pressure pre-induction/subarachnoid injection		Not specified	No	30 days		Absolute IOH incidence: 37.9% Relative IOH incidence: 79.8% (as above)
321	1	1	Xu	Transumbilical laparoendoscopic single-site surgery versus conventional laparaoscopy for the resection of retroperitoneal paragangliomas	2015	China	Journal paper	Retrospective case-control	Single centre	Single centre	Adult	0.61	33	June 2004 - October 2013	ASA 3,ASA 2,ASA 1	35.3 (9.7)	35.3	Mixed	Abdominal,General	Transumbilical laparoendoscopic single-site surgery and conventional laparoscopy to treat retroperitoneal paragangliomas	General	Absolute	SBP < 80mmHg				"Invasive, arterial line"	No	3 - 38 months
322	1	1	Xu	An effective model for predicting acute kidney injury after liver transplantation	2010	China	Journal paper	Retrospective cohort	Single centre	University hospital	Adult	0.12	102	January 2005 - September 2005, November 2005 - July 2006		46 (9)	46	Mixed	Transplant	Liver transplant	Unspecified	Absolute	SBP < 90mmHg for >15 minutes				Not specified	Yes	304 (214) days	Acute kidney injury
323	1	1	Xu	Major adverse cardiac events in elderly patients with coronary artery disease undergoing noncardiac surgery: A multicenter prospective study in China	2015	China	Journal paper	Prospective cohort	Multicentre	5 centres	Adult	0.48	1422	1 March 2008 - 28 February 2010	ASA 4,ASA 3,ASA 2,ASA 1	69.7 (6.4)	69.7	Mixed		Various non-cardiac surgery	General (87.5%), regional (12.5%)	Absolute,Relative	SBP < 90mmHg or DBP < 60mmHg for >10 minutes	SBP 30% from baseline for >10 minutes			Not specified	Yes	30 days	Cardiovascular mortality,Myocardial infarction,"Acute coronary syndrome, not MI",Acute heart failure
324	1	1	Yamamoto	Wound infection after elective laparoscopic surgery for colorectal carcinoma	2007	Japan	Journal paper	Prospective cohort	Single centre		Adult	0.43	290	June 2001 - December 2005	ASA 3,ASA 1,ASA 2	60.8	60.8	Mixed	General,Colorectal	Laparoscopic surgery for colorectal carcinoma	Unspecified	Absolute	SBP < 80mmHg				Not specified	Yes	30 days	Delayed wound healing	Intraoperative hypotension associated with wound infection
325	1	1	Yang	Effects of Intraoperative Hemodynamics on Incidence of Postoperative Delirium in Elderly Patients: A Retrospective Study	2016	China	Journal paper	Retrospective cohort	Single centre	Single centre	Adult	0.52	480	January 2012 - March 2014	ASA 2,ASA 3	81 (6)	81	Mixed	Thoracic,Colorectal,Spinal,General,Abdominal	Radical resection for gastric cancer, radical resection for colon cancer, radical resection for lung cancer, thoracic or lumbar discectomy	General	Relative		BP 30% from baseline	BP recorded 10 minutes before induction of anaesthesia		"Invasive, arterial line"	No	3 days
326	1	1	Yang	The effects of perioperative beta-blockade: results of the Metoprolol after Vascular Surgery (MaVS) study, a randomized controlled trial	2006	Canada	Journal paper	Prospective RCT	Multicentre	3 tertiary care centres	Adult	0.24	496	1999 - 2002	ASA 3,ASA 2,ASA 1	66.1 (10.0)	66.1	Mixed	Vascular	Various, vascular surgery	General (43.5%), regional, combined, sedation	Absolute	SBP < 90mmHg				Not specified	No	6 months
327	1	1	Yeole	Surgical outcomes in traumatic brain injuries with bilateral mass occupying lesions. Analysis of prognostic factors	2020	India	Journal paper	Retrospective cohort	Single centre		Adult	0.11	102	January 2011 - April 2019		40.09 (13.6) (18-70)	40.09	Mixed	Neurosurgery,Trauma	Surgical intervention for bilateral acute post-traumatic intracranial mass lesions	Unspecified	Absolute	SBP < 90mmHg				Not specified	Yes		All-cause mortality
328	1	1	Yocum	Neurocognitive Performance in Hypertensive Patients after Spine Surgery	2009	United States (USA)	Journal paper	Retrospective cohort	Single centre	Single centre	Adult	0.44	48	2003-2007	ASA 2,ASA 3	65.3 (9.4)	65.3	Mixed	Spinal	Lumbar laminectomy or microdiscetomy	General	Relative		MAP 40% from baseline for >30 minutes	Baseline pressures were obtained in the preoperative waiting area or during the preoperative medical examination.		"Non-invasive, intermittent","Invasive, arterial line"	Yes	1 month	Postoperative cognitive dysfunction	Really interesting approach to getting baseline mean MAP “Average stable” intraoperative MAP was defined and determined in the following way: A “running MAP SD” curve was generated from the MAP tracings by calculating the SD of each group of five consecutive MAP recordings (each five consecutive MAP recordings group began one recording later in time than the previous, so that the groups were over…
329	1	1	Yoon	Predictive Factors for Hypotension Associated With Supine-to-Prone Positional Change in Patients Undergoing Spine Surgery	2020	Korea South	Journal paper	Retrospective cohort	Single centre	University hospital	Adult	0.39	179	May 2017 - March 2018	ASA 1,ASA 2,ASA 3	61.9	61.9	Mixed	Spinal	Elective spinal surgery in prone position	General	Relative		MAP 20% from baseline			"Invasive, arterial line"	No	None		Hypotension during supine-to-prone positional change
330	1	1	Yoon	Continuation of Angiotensin-Converting Enzyme Inhibitors on the Day of Surgery Is Not Associated With Increased Risk of Hypotension Upon Induction of General Anesthesia in Elective Noncardiac Surgeries	2020	United States (USA)	Journal paper	Retrospective cohort	Single centre	University hospital	Adult	0.47	349			65 (11)	65	Mixed		Various, elective non-cardiac	General	Absolute,Relative	SBP < 90mmHg	SBP 20% from baseline	Immediate preoperative vital signs from preoperative holding area record.		Not specified				Only looked at immediate post-induction hypotension (within 15 minutes of induction)
331	1	1	Yu	Risk factors for acute kidney injury after percutaneous nephrolithotomy	2018	Korea South	Journal paper	Retrospective cohort	Single centre	Single centre	Adult	0.38	662	January 2005 - December 2015	ASA 1,ASA 2,ASA 3	54.8 (12.5)	54.8	Mixed	Urology	Percutaneous nephrolithotomy	General	Absolute	MAP < 70mmHg for >5 minutes				"Invasive, arterial line"	Yes	12 months	Acute kidney injury
332	1	1	Yue	Evaluation of acute kidney injury as defined by the risk, injury, failure, loss, and end-stage criteria in critically ill patients undergoing abdominal aortic aneurysm repair.	2013	China	Journal paper	Retrospective cohort	Single centre	University hospital	Adult	0.21	71	1 April 2007 - 30 March 2012.		64.2 (12.1)	64.2	Mixed	Vascular	Abdominal aortic aneurysm repair	Unspecified	Absolute	MAP < 60mmHg for >15 minutes				Not specified	Yes		Acute kidney injury	Type of anaesthesia used unspecified but assumed to be general. "Optimal hemodynamics was defined as mean arterial pressure (MAP) of no less than 65 mmHg, a drop in systolic blood pressure (SBP) of no more than 30 mmHg from baseline and central venous pressure (CVP) within 8−15 cmH2O." " In AAA repair, intraoperative hypotension (mean arterial pressure less than 60mmHg, lasting more than 15 minut…
333	1	1	Zainudheen	Association of renin angiotensin antagonists with adverse perioperative events in patients undergoing elective orthopaedic surgery: a case–control study	2017	Australia	Journal paper	Retrospective case-control	Single centre		Adult	0.59	258	1 January 2013 - 31 August 2016		69.9 (7.8)	69.9	Mixed	Orthopaedic	Total hip replacement, total knee replacement	General (74%), neuraxial block (21%), general + neuraxial block (5%)	Absolute	SBP < 90mmHg				Not specified	Yes	72 hours	Acute kidney injury,Stroke or TIA,Myocardial infarction,"Acute coronary syndrome, not MI"
334	1	1	Zhang	Application of Three-Dimensional Visualization Technology in Laparoscopic Surgery for Pheochromocytoma/Paraganglioma: A Single-Center Experience	2018	China	Journal paper	Retrospective cohort	Single centre		Adult	0.58	36	January 2016 - April 2017		43.4 (14.3)	43.4	Mixed	Abdominal	Laparoscopic removal of unilateral phaeochromocytoma/paraganglioma	General	Absolute	SBP < 80mmHg			Number of episodes	"Non-invasive, continuous"	No
335	1	1	Zhu	Desflurane anesthesia compared with total intravenous anesthesia on anesthesia-controlled operating room time in ambulatory surgery following strabotomy: a randomized controlled study	2020	China	Journal paper	Prospective RCT	Single centre	Single centre	Adult	0.52	200	November 2016 - December 2017	ASA 1,ASA 2	26	26	Mixed	Ophthalmology	Elective strabismus surgery	General	Absolute	SBP < 90mmHg				"Non-invasive, intermittent"	No	24 hours
336	1	1	Zou	Efects of menstrual cycle on nausea and vomiting after general anesthesia	2020	China	Journal paper	Prospective cohort	Single centre	University hospial	Adult		207	March 2019 - September 2019	ASA 2,ASA 1	37.6 (7.9)	37.6	Female	Gynaecology	Elective gynaecological endoscopic surgery	General	Relative		SBP 20% from baseline			"Non-invasive, intermittent"	No	24 hours
